# Supplementary material for: A Personalized Therapeutics Approach Using an In Silico Drosophila Patient Model Reveals Optimal Chemo- and Targeted Therapy Combinations for Colorectal Cancer
Source: Front Oncol. 2021 Jul 16;11:692592. doi: 10.3389/fonc.2021.692592 (PMC8323493; doi:10.3389/fonc.2021.692592)
Supplement: Supplementary file 1 [file DataSheet_1.zip]

Archive with 4,185 entries (4,060 files):
- Supplementary_Data_4/
- Supplementary_Data_4/01_Network_Rules_Files/
- Supplementary_Data_4/01_Network_Rules_Files/01_Network_File_ISC.csv
- Supplementary_Data_4/02_Fixed_Node_States_Files/
- Supplementary_Data_4/02_Fixed_Node_States_Files/01_Wild_Type/
- Supplementary_Data_4/02_Fixed_Node_States_Files/01_Wild_Type/01_ISC_Apical_Normal_Flygutseq.csv
- Supplementary_Data_4/02_Fixed_Node_States_Files/02_Raf_mutation/
- Supplementary_Data_4/02_Fixed_Node_States_Files/02_Raf_mutation/03_ISC_Apical_Cancer.csv
- Supplementary_Data_4/03_Cell_Fate_Classification_Files/
- Supplementary_Data_4/03_Cell_Fate_Classification_Files/01_ISC_Apical_Normal-CF.csv
- Supplementary_Data_4/04_Parameters/
- Supplementary_Data_4/04_Parameters/Parameters.csv
- Supplementary_Data_4/05_Mutations_Data_&_Drug_Data/
- Supplementary_Data_4/05_Mutations_Data_&_Drug_Data/Class - I/
- Supplementary_Data_4/05_Mutations_Data_&_Drug_Data/Class - I/01_Wild_Type/
- Supplementary_Data_4/05_Mutations_Data_&_Drug_Data/Class - I/01_Wild_Type/Drugs.txt
- Supplementary_Data_4/05_Mutations_Data_&_Drug_Data/Class - I/02_Raf_mutation/
- Supplementary_Data_4/05_Mutations_Data_&_Drug_Data/Class - I/02_Raf_mutation/Drugs.txt
- Supplementary_Data_4/05_Mutations_Data_&_Drug_Data/Class - II/
- Supplementary_Data_4/05_Mutations_Data_&_Drug_Data/Class - II/01_Wild_Type/
- Supplementary_Data_4/05_Mutations_Data_&_Drug_Data/Class - II/01_Wild_Type/Drugs_data_Paclitaxel.txt
- Supplementary_Data_4/05_Mutations_Data_&_Drug_Data/Class - II/01_Wild_Type/Drugs_data_Therapies.txt
- Supplementary_Data_4/05_Mutations_Data_&_Drug_Data/Class - II/02_Raf_mutation/
- Supplementary_Data_4/05_Mutations_Data_&_Drug_Data/Class - II/02_Raf_mutation/Drugs_data_Paclitaxel.txt
- Supplementary_Data_4/05_Mutations_Data_&_Drug_Data/Class - II/02_Raf_mutation/Drugs_data_Therapies.txt
- Supplementary_Data_4/05_Mutations_Data_&_Drug_Data/Drugs_data_Raf_mutation.txt
- Supplementary_Data_4/06_Results/
- Supplementary_Data_4/06_Results/Class - I/
- Supplementary_Data_4/06_Results/Class - I/01_Thiotepa/
- Supplementary_Data_4/06_Results/Class - I/01_Thiotepa/01_Wild_Type/
- Supplementary_Data_4/06_Results/Class - I/01_Thiotepa/01_Wild_Type/ClassIwt_Results.zip
- Supplementary_Data_4/06_Results/Class - I/01_Thiotepa/02_Raf_mutation/
- Supplementary_Data_4/06_Results/Class - I/01_Thiotepa/02_Raf_mutation/ClassIRaf_Results.zip
- Supplementary_Data_4/06_Results/Class - I/02_Methotrexate/
- Supplementary_Data_4/06_Results/Class - I/02_Methotrexate/01_Wild_Type/
- Supplementary_Data_4/06_Results/Class - I/02_Methotrexate/01_Wild_Type/ClassIwt_Results.zip
- Supplementary_Data_4/06_Results/Class - I/02_Methotrexate/02_Raf_mutation/
- Supplementary_Data_4/06_Results/Class - I/02_Methotrexate/02_Raf_mutation/ClassIRaf_Results.zip
- Supplementary_Data_4/06_Results/Class - I/03_Floxuridine/
- Supplementary_Data_4/06_Results/Class - I/03_Floxuridine/01_Wild_Type/
- Supplementary_Data_4/06_Results/Class - I/03_Floxuridine/01_Wild_Type/ClassIwt_Results.zip
- Supplementary_Data_4/06_Results/Class - I/03_Floxuridine/02_Raf_mutation/
- Supplementary_Data_4/06_Results/Class - I/03_Floxuridine/02_Raf_mutation/ClassIRaf_Results.zip
- Supplementary_Data_4/06_Results/Class - I/04_Topotecan/
- Supplementary_Data_4/06_Results/Class - I/04_Topotecan/01_Wild_Type/
- Supplementary_Data_4/06_Results/Class - I/04_Topotecan/01_Wild_Type/ClassIwt_Results.zip
- Supplementary_Data_4/06_Results/Class - I/04_Topotecan/02_Raf_mutation/
- Supplementary_Data_4/06_Results/Class - I/04_Topotecan/02_Raf_mutation/ClassIRaf_Results.zip
- Supplementary_Data_4/06_Results/Class - I/05_Rapamycin/
- Supplementary_Data_4/06_Results/Class - I/05_Rapamycin/01_Wild_Type/
- Supplementary_Data_4/06_Results/Class - I/05_Rapamycin/01_Wild_Type/ClassIwt_Results.zip
- Supplementary_Data_4/06_Results/Class - I/05_Rapamycin/02_Raf_mutation/
- Supplementary_Data_4/06_Results/Class - I/05_Rapamycin/02_Raf_mutation/ClassIRaf_Results.zip
- Supplementary_Data_4/06_Results/Class - II/
- Supplementary_Data_4/06_Results/Class - II/01_Bortezomib/
- Supplementary_Data_4/06_Results/Class - II/01_Bortezomib/01_Wild_Type/
- Supplementary_Data_4/06_Results/Class - II/01_Bortezomib/01_Wild_Type/ClassIIwt_Results.zip
- Supplementary_Data_4/06_Results/Class - II/01_Bortezomib/02_Raf_mutation/
- Supplementary_Data_4/06_Results/Class - II/01_Bortezomib/02_Raf_mutation/ClassIIRaf_Results.zip
- Supplementary_Data_4/06_Results/Class - II/02_Paclitaxel/
- Supplementary_Data_4/06_Results/Class - II/02_Paclitaxel/01_Wild_Type/
- Supplementary_Data_4/06_Results/Class - II/02_Paclitaxel/01_Wild_Type/ClassIIwt_Results.zip
- Supplementary_Data_4/06_Results/Class - II/02_Paclitaxel/02_Raf_mutation/
- Supplementary_Data_4/06_Results/Class - II/02_Paclitaxel/02_Raf_mutation/ClassIIRaf_Results.zip
- Supplementary_Data_4/06_Results/Class - II/03_Vinblastine/
- Supplementary_Data_4/06_Results/Class - II/03_Vinblastine/01_Wild_Type/
- Supplementary_Data_4/06_Results/Class - II/03_Vinblastine/01_Wild_Type/ClassIIwt_Results.zip
- Supplementary_Data_4/06_Results/Class - II/03_Vinblastine/02_Raf_mutation/
- Supplementary_Data_4/06_Results/Class - II/03_Vinblastine/02_Raf_mutation/ClassIIRaf_Results.zip
- Supplementary_Data_4/06_Results/Class - II/04_Vincristine/
- Supplementary_Data_4/06_Results/Class - II/04_Vincristine/01_Wild_Type/
- Supplementary_Data_4/06_Results/Class - II/04_Vincristine/01_Wild_Type/ClassIIwt_Results.zip
- Supplementary_Data_4/06_Results/Class - II/04_Vincristine/02_Raf_mutation/
- Supplementary_Data_4/06_Results/Class - II/04_Vincristine/02_Raf_mutation/ClassIIRaf_Results.zip
- Supplementary_Data_4/06_Results/Results_from_Raf_mutation.zip
- Supplementary_Data_5/
- Supplementary_Data_5/01_Network_Rules_Files/
- Supplementary_Data_5/01_Network_Rules_Files/01_Network_File_ISC.csv
- Supplementary_Data_5/02_Fixed_Node_States_Files/
- Supplementary_Data_5/02_Fixed_Node_States_Files/01_ISC_Apical_Normal_Flygutseq.csv
- Supplementary_Data_5/03_Cell_Fate_Classification_Files/
- Supplementary_Data_5/03_Cell_Fate_Classification_Files/01_ISC_Apical_Normal-CF-.csv
- Supplementary_Data_5/04_Parameters/
- Supplementary_Data_5/04_Parameters/Parameters.csv
- Supplementary_Data_5/05_Mutations_Data_&_Drug_Data/
- Supplementary_Data_5/05_Mutations_Data_&_Drug_Data/01_Trametinib.txt
- Supplementary_Data_5/05_Mutations_Data_&_Drug_Data/02_Zoledronate.txt
- Supplementary_Data_5/05_Mutations_Data_&_Drug_Data/03_TrametinibandZoledronate.txt
- Supplementary_Data_5/05_Mutations_Data_&_Drug_Data/04_Trametinib+Zoledronate+TrametinibandZoledronate.txt
- Supplementary_Data_5/06_Results/
- Supplementary_Data_5/06_Results/01_Trametinib.zip
- Supplementary_Data_5/06_Results/02_Zoledronate.zip
- Supplementary_Data_5/06_Results/03_TrametinibandZoledronate.zip
- Supplementary_Data_5/06_Results/04_Trametinib+Zoledronate+TrametinibandZoledronate.zip
- Supplementary_Data_6/
- Supplementary_Data_6/01_Network_Rules_Files/
- Supplementary_Data_6/01_Network_Rules_Files/01_Original_Network/
- Supplementary_Data_6/01_Network_Rules_Files/01_Original_Network/01_Network_File_ISC.csv
- Supplementary_Data_6/01_Network_Rules_Files/02_Network_for_Chemotherapy/
- Supplementary_Data_6/01_Network_Rules_Files/02_Network_for_Chemotherapy/IntegratedNetwork.csv
- Supplementary_Data_6/02_Fixed_Node_States_Files/
- Supplementary_Data_6/02_Fixed_Node_States_Files/01_Orginal_Fixed_Nodes_States_File/
- Supplementary_Data_6/02_Fixed_Node_States_Files/01_Orginal_Fixed_Nodes_States_File/01_ISC_Apical_Normal_Flygutseq.csv
- Supplementary_Data_6/02_Fixed_Node_States_Files/02_Fixed_Nodes_States_for_Chemotherapy/
- Supplementary_Data_6/02_Fixed_Node_States_Files/02_Fixed_Nodes_States_for_Chemotherapy/01_ISC_Apical_Normal_Flygutseq - Chemotherapy.csv
- Supplementary_Data_6/03_Cell_Fate_Classification_Files/
- Supplementary_Data_6/03_Cell_Fate_Classification_Files/01_Orginal_Cell_Fate_Classification_File/
- Supplementary_Data_6/03_Cell_Fate_Classification_Files/01_Orginal_Cell_Fate_Classification_File/01_ISC_Apical_Normal-CF.csv
- Supplementary_Data_6/03_Cell_Fate_Classification_Files/02_Cell_Fate_Classification_File_for_Chemotherapy/
- Supplementary_Data_6/03_Cell_Fate_Classification_Files/02_Cell_Fate_Classification_File_for_Chemotherapy/01_ISC_Apical_Normal-CF - Chemotherapy.csv
- Supplementary_Data_6/04_Parameters/
- Supplementary_Data_6/04_Parameters/Parameters.csv
- Supplementary_Data_6/05_Mutations_Data_&_Drug_Data/
- Supplementary_Data_6/05_Mutations_Data_&_Drug_Data/01_Mutations_Data/
- Supplementary_Data_6/05_Mutations_Data_&_Drug_Data/01_Mutations_Data/01_Generic.txt
- Supplementary_Data_6/05_Mutations_Data_&_Drug_Data/01_Mutations_Data/02_01CO001.txt
- Supplementary_Data_6/05_Mutations_Data_&_Drug_Data/01_Mutations_Data/03_32904.txt
- Supplementary_Data_6/05_Mutations_Data_&_Drug_Data/01_Mutations_Data/04_11CO059.txt
- Supplementary_Data_6/05_Mutations_Data_&_Drug_Data/01_Mutations_Data/05_12915.txt
- Supplementary_Data_6/05_Mutations_Data_&_Drug_Data/01_Mutations_Data/06_32908.txt
- Supplementary_Data_6/05_Mutations_Data_&_Drug_Data/01_Mutations_Data/07_05CO044.txt
- Supplementary_Data_6/05_Mutations_Data_&_Drug_Data/01_Mutations_Data/08_32824.txt
- Supplementary_Data_6/05_Mutations_Data_&_Drug_Data/01_Mutations_Data/09_32360.txt
- Supplementary_Data_6/05_Mutations_Data_&_Drug_Data/01_Mutations_Data/10_ 05CO015.txt
- Supplementary_Data_6/05_Mutations_Data_&_Drug_Data/01_Mutations_Data/11_32832.txt
- Supplementary_Data_6/05_Mutations_Data_&_Drug_Data/02_Mutations_Data_&_Drug_Data_under_Chemotherapy/
- Supplementary_Data_6/05_Mutations_Data_&_Drug_Data/02_Mutations_Data_&_Drug_Data_under_Chemotherapy/01_Generic.txt
- Supplementary_Data_6/05_Mutations_Data_&_Drug_Data/02_Mutations_Data_&_Drug_Data_under_Chemotherapy/02_ 01CO001.txt
- Supplementary_Data_6/05_Mutations_Data_&_Drug_Data/02_Mutations_Data_&_Drug_Data_under_Chemotherapy/03_32904.txt
- Supplementary_Data_6/05_Mutations_Data_&_Drug_Data/02_Mutations_Data_&_Drug_Data_under_Chemotherapy/04_ 11CO059.txt
- Supplementary_Data_6/05_Mutations_Data_&_Drug_Data/02_Mutations_Data_&_Drug_Data_under_Chemotherapy/05_12915.txt
- Supplementary_Data_6/05_Mutations_Data_&_Drug_Data/02_Mutations_Data_&_Drug_Data_under_Chemotherapy/06_32908.txt
- Supplementary_Data_6/05_Mutations_Data_&_Drug_Data/02_Mutations_Data_&_Drug_Data_under_Chemotherapy/07_ 05CO044.txt
- Supplementary_Data_6/05_Mutations_Data_&_Drug_Data/02_Mutations_Data_&_Drug_Data_under_Chemotherapy/08_32824.txt
- Supplementary_Data_6/05_Mutations_Data_&_Drug_Data/02_Mutations_Data_&_Drug_Data_under_Chemotherapy/09_32360.txt
- Supplementary_Data_6/05_Mutations_Data_&_Drug_Data/02_Mutations_Data_&_Drug_Data_under_Chemotherapy/10_05CO015.txt
- Supplementary_Data_6/05_Mutations_Data_&_Drug_Data/02_Mutations_Data_&_Drug_Data_under_Chemotherapy/11_32832.txt
- Supplementary_Data_6/06_Exhaustive_Screening_Files/
- Supplementary_Data_6/06_Exhaustive_Screening_Files/Exhaustive_Screening_File.csv
- Supplementary_Data_6/07_Results/
- Supplementary_Data_6/07_Results/01_Exhaustive_Screening _Results/
- Supplementary_Data_6/07_Results/01_Exhaustive_Screening _Results/01CO001_Results.zip
- Supplementary_Data_6/07_Results/01_Exhaustive_Screening _Results/05CO015_Results.zip
- Supplementary_Data_6/07_Results/01_Exhaustive_Screening _Results/05CO044_Results.zip
- Supplementary_Data_6/07_Results/01_Exhaustive_Screening _Results/11CO059_Results.zip
- Supplementary_Data_6/07_Results/01_Exhaustive_Screening _Results/12915_Results.zip
- Supplementary_Data_6/07_Results/01_Exhaustive_Screening _Results/32360_Results.zip
- Supplementary_Data_6/07_Results/01_Exhaustive_Screening _Results/32824_Results.zip
- Supplementary_Data_6/07_Results/01_Exhaustive_Screening _Results/32832_Results.zip
- Supplementary_Data_6/07_Results/01_Exhaustive_Screening _Results/32904_Results.zip
- Supplementary_Data_6/07_Results/01_Exhaustive_Screening _Results/32908_Results.zip
- Supplementary_Data_6/07_Results/01_Exhaustive_Screening _Results/Generic_Results.zip
- Supplementary_Data_6/07_Results/02_Chemotherapy_Therapy_Results/
- Supplementary_Data_6/07_Results/02_Chemotherapy_Therapy_Results/01CO001_Results.zip
- Supplementary_Data_6/07_Results/02_Chemotherapy_Therapy_Results/05CO015_Results.zip
- Supplementary_Data_6/07_Results/02_Chemotherapy_Therapy_Results/05CO044_Results.zip
- Supplementary_Data_6/07_Results/02_Chemotherapy_Therapy_Results/11CO059_Results.zip
- Supplementary_Data_6/07_Results/02_Chemotherapy_Therapy_Results/12915_Results.zip
- Supplementary_Data_6/07_Results/02_Chemotherapy_Therapy_Results/32360_Results.zip
- Supplementary_Data_6/07_Results/02_Chemotherapy_Therapy_Results/32824_Results.zip
- Supplementary_Data_6/07_Results/02_Chemotherapy_Therapy_Results/32832_Results.zip
- Supplementary_Data_6/07_Results/02_Chemotherapy_Therapy_Results/32904_Results.zip
- Supplementary_Data_6/07_Results/02_Chemotherapy_Therapy_Results/32908_Results.zip
- Supplementary_Data_6/07_Results/02_Chemotherapy_Therapy_Results/Generic_Results.zip
- ~Supplementary Data - File Information Details.xlsx
- Supplementary_Data.docx
- Supplementary_Data_1/
- Supplementary_Data_1/01_Network_Rules_Files/
- Supplementary_Data_1/01_Network_Rules_Files/01_Network_File_ISC.csv
- Supplementary_Data_1/01_Network_Rules_Files/02_Network_File_EB.csv
- Supplementary_Data_1/01_Network_Rules_Files/03_Network_File_EC.csv
- Supplementary_Data_1/01_Network_Rules_Files/04_Network_File_EE.csv
- Supplementary_Data_1/01_Network_Rules_Files/05_Network_File_VM.csv
- Supplementary_Data_1/02_Robustness_Analysis_Fixed_Node_States/
- Supplementary_Data_1/02_Robustness_Analysis_Fixed_Node_States/01_ISC.csv
- Supplementary_Data_1/02_Robustness_Analysis_Fixed_Node_States/02_EB.csv
- Supplementary_Data_1/02_Robustness_Analysis_Fixed_Node_States/03_EC.csv
- Supplementary_Data_1/02_Robustness_Analysis_Fixed_Node_States/04_VM.csv
- Supplementary_Data_1/03_Cell_Fate_Classification_Files/
- Supplementary_Data_1/03_Cell_Fate_Classification_Files/01_ISC_Apical_Normal-CF.csv
- Supplementary_Data_1/03_Cell_Fate_Classification_Files/02_EB_Normal-CF.csv
- Supplementary_Data_1/03_Cell_Fate_Classification_Files/03_EC_Normal-CF.csv
- Supplementary_Data_1/03_Cell_Fate_Classification_Files/04_VM_Normal-CF.csv
- Supplementary_Data_1/04_Parameters/
- Supplementary_Data_1/04_Parameters/Parameters(same_for_all_analysis).csv
- Supplementary_Data_1/05_Results/
- Supplementary_Data_1/05_Results/01_ISC/
- Supplementary_Data_1/05_Results/01_ISC/ISC_DA_RB_Results_100.csv
- Supplementary_Data_1/05_Results/01_ISC/ISC_DA_RB_Results_1000.csv
- Supplementary_Data_1/05_Results/01_ISC/ISC_DA_RB_Results_1058.csv
- Supplementary_Data_1/05_Results/01_ISC/ISC_DA_RB_Results_1068.csv
- Supplementary_Data_1/05_Results/01_ISC/ISC_DA_RB_Results_1070.csv
- Supplementary_Data_1/05_Results/01_ISC/ISC_DA_RB_Results_1081.csv
- Supplementary_Data_1/05_Results/01_ISC/ISC_DA_RB_Results_109.csv
- Supplementary_Data_1/05_Results/01_ISC/ISC_DA_RB_Results_111.csv
- Supplementary_Data_1/05_Results/01_ISC/ISC_DA_RB_Results_1197.csv
- Supplementary_Data_1/05_Results/01_ISC/ISC_DA_RB_Results_12.csv
- Supplementary_Data_1/05_Results/01_ISC/ISC_DA_RB_Results_1236.csv
- Supplementary_Data_1/05_Results/01_ISC/ISC_DA_RB_Results_1241.csv
- Supplementary_Data_1/05_Results/01_ISC/ISC_DA_RB_Results_1256.csv
- Supplementary_Data_1/05_Results/01_ISC/ISC_DA_RB_Results_126.csv
- Supplementary_Data_1/05_Results/01_ISC/ISC_DA_RB_Results_1289.csv
- Supplementary_Data_1/05_Results/01_ISC/ISC_DA_RB_Results_1331.csv
- Supplementary_Data_1/05_Results/01_ISC/ISC_DA_RB_Results_1333.csv
- Supplementary_Data_1/05_Results/01_ISC/ISC_DA_RB_Results_1356.csv
- Supplementary_Data_1/05_Results/01_ISC/ISC_DA_RB_Results_1360.csv
- Supplementary_Data_1/05_Results/01_ISC/ISC_DA_RB_Results_1386.csv
- Supplementary_Data_1/05_Results/01_ISC/ISC_DA_RB_Results_1455.csv
- Supplementary_Data_1/05_Results/01_ISC/ISC_DA_RB_Results_1489.csv
- Supplementary_Data_1/05_Results/01_ISC/ISC_DA_RB_Results_1490.csv
- Supplementary_Data_1/05_Results/01_ISC/ISC_DA_RB_Results_1536.csv
- Supplementary_Data_1/05_Results/01_ISC/ISC_DA_RB_Results_1545.csv
- Supplementary_Data_1/05_Results/01_ISC/ISC_DA_RB_Results_1572.csv
- Supplementary_Data_1/05_Results/01_ISC/ISC_DA_RB_Results_1619.csv
- Supplementary_Data_1/05_Results/01_ISC/ISC_DA_RB_Results_1631.csv
- Supplementary_Data_1/05_Results/01_ISC/ISC_DA_RB_Results_1640.csv
- Supplementary_Data_1/05_Results/01_ISC/ISC_DA_RB_Results_1795.csv
- Supplementary_Data_1/05_Results/01_ISC/ISC_DA_RB_Results_1797.csv
- Supplementary_Data_1/05_Results/01_ISC/ISC_DA_RB_Results_1805.csv
- Supplementary_Data_1/05_Results/01_ISC/ISC_DA_RB_Results_183.csv
- Supplementary_Data_1/05_Results/01_ISC/ISC_DA_RB_Results_1850.csv
- Supplementary_Data_1/05_Results/01_ISC/ISC_DA_RB_Results_190.csv
- Supplementary_Data_1/05_Results/01_ISC/ISC_DA_RB_Results_1955.csv
- Supplementary_Data_1/05_Results/01_ISC/ISC_DA_RB_Results_1958.csv
- Supplementary_Data_1/05_Results/01_ISC/ISC_DA_RB_Results_1980.csv
- Supplementary_Data_1/05_Results/01_ISC/ISC_DA_RB_Results_2015.csv
- Supplementary_Data_1/05_Results/01_ISC/ISC_DA_RB_Results_2038.csv
- Supplementary_Data_1/05_Results/01_ISC/ISC_DA_RB_Results_2046.csv
- Supplementary_Data_1/05_Results/01_ISC/ISC_DA_RB_Results_2054.csv
- Supplementary_Data_1/05_Results/01_ISC/ISC_DA_RB_Results_2108.csv
- Supplementary_Data_1/05_Results/01_ISC/ISC_DA_RB_Results_2146.csv
- Supplementary_Data_1/05_Results/01_ISC/ISC_DA_RB_Results_2163.csv
- Supplementary_Data_1/05_Results/01_ISC/ISC_DA_RB_Results_224.csv
- Supplementary_Data_1/05_Results/01_ISC/ISC_DA_RB_Results_242.csv
- Supplementary_Data_1/05_Results/01_ISC/ISC_DA_RB_Results_285.csv
- Supplementary_Data_1/05_Results/01_ISC/ISC_DA_RB_Results_289.csv
- Supplementary_Data_1/05_Results/01_ISC/ISC_DA_RB_Results_297.csv
- Supplementary_Data_1/05_Results/01_ISC/ISC_DA_RB_Results_327.csv
- Supplementary_Data_1/05_Results/01_ISC/ISC_DA_RB_Results_377.csv
- Supplementary_Data_1/05_Results/01_ISC/ISC_DA_RB_Results_418.csv
- Supplementary_Data_1/05_Results/01_ISC/ISC_DA_RB_Results_434.csv
- Supplementary_Data_1/05_Results/01_ISC/ISC_DA_RB_Results_506.csv
- Supplementary_Data_1/05_Results/01_ISC/ISC_DA_RB_Results_563.csv
- Supplementary_Data_1/05_Results/01_ISC/ISC_DA_RB_Results_570.csv
- Supplementary_Data_1/05_Results/01_ISC/ISC_DA_RB_Results_575.csv
- Supplementary_Data_1/05_Results/01_ISC/ISC_DA_RB_Results_58.csv
- Supplementary_Data_1/05_Results/01_ISC/ISC_DA_RB_Results_592.csv
- Supplementary_Data_1/05_Results/01_ISC/ISC_DA_RB_Results_619.csv
- Supplementary_Data_1/05_Results/01_ISC/ISC_DA_RB_Results_639.csv
- Supplementary_Data_1/05_Results/01_ISC/ISC_DA_RB_Results_64.csv
- Supplementary_Data_1/05_Results/01_ISC/ISC_DA_RB_Results_656.csv
- Supplementary_Data_1/05_Results/01_ISC/ISC_DA_RB_Results_682.csv
- Supplementary_Data_1/05_Results/01_ISC/ISC_DA_RB_Results_724.csv
- Supplementary_Data_1/05_Results/01_ISC/ISC_DA_RB_Results_730.csv
- Supplementary_Data_1/05_Results/01_ISC/ISC_DA_RB_Results_740.csv
- Supplementary_Data_1/05_Results/01_ISC/ISC_DA_RB_Results_745.csv
- Supplementary_Data_1/05_Results/01_ISC/ISC_DA_RB_Results_763.csv
- Supplementary_Data_1/05_Results/01_ISC/ISC_DA_RB_Results_823.csv
- Supplementary_Data_1/05_Results/01_ISC/ISC_DA_RB_Results_84.csv
- Supplementary_Data_1/05_Results/01_ISC/ISC_DA_RB_Results_848.csv
- Supplementary_Data_1/05_Results/01_ISC/ISC_DA_RB_Results_849.csv
- Supplementary_Data_1/05_Results/01_ISC/ISC_DA_RB_Results_864.csv
- Supplementary_Data_1/05_Results/01_ISC/ISC_DA_RB_Results_871.csv
- Supplementary_Data_1/05_Results/01_ISC/ISC_DA_RB_Results_902.csv
- Supplementary_Data_1/05_Results/01_ISC/ISC_DA_RB_Results_914.csv
- Supplementary_Data_1/05_Results/01_ISC/ISC_DA_RB_Results_922.csv
- Supplementary_Data_1/05_Results/01_ISC/ISC_DA_RB_Results_95.csv
- Supplementary_Data_1/05_Results/01_ISC/ISC_DA_RB_Results_968.csv
- Supplementary_Data_1/05_Results/01_ISC/ISC_DA_RB_Results_978.csv
- Supplementary_Data_1/05_Results/01_ISC/ISC_DA_RB_Results_992.csv
- Supplementary_Data_1/05_Results/01_ISC/ISC_DA_RB_Results_1030.csv
- Supplementary_Data_1/05_Results/01_ISC/ISC_DA_RB_Results_1031.csv
- Supplementary_Data_1/05_Results/01_ISC/ISC_DA_RB_Results_1032.csv
- Supplementary_Data_1/05_Results/01_ISC/ISC_DA_RB_Results_1048.csv
- Supplementary_Data_1/05_Results/01_ISC/ISC_DA_RB_Results_1053.csv
- Supplementary_Data_1/05_Results/01_ISC/ISC_DA_RB_Results_107.csv
- Supplementary_Data_1/05_Results/01_ISC/ISC_DA_RB_Results_1071.csv
- Supplementary_Data_1/05_Results/01_ISC/ISC_DA_RB_Results_1111.csv
- Supplementary_Data_1/05_Results/01_ISC/ISC_DA_RB_Results_1149.csv
- Supplementary_Data_1/05_Results/01_ISC/ISC_DA_RB_Results_116.csv
- Supplementary_Data_1/05_Results/01_ISC/ISC_DA_RB_Results_1172.csv
- Supplementary_Data_1/05_Results/01_ISC/ISC_DA_RB_Results_1184.csv
- Supplementary_Data_1/05_Results/01_ISC/ISC_DA_RB_Results_1188.csv
- Supplementary_Data_1/05_Results/01_ISC/ISC_DA_RB_Results_1194.csv
- Supplementary_Data_1/05_Results/01_ISC/ISC_DA_RB_Results_1219.csv
- Supplementary_Data_1/05_Results/01_ISC/ISC_DA_RB_Results_1271.csv
- Supplementary_Data_1/05_Results/01_ISC/ISC_DA_RB_Results_1287.csv
- Supplementary_Data_1/05_Results/01_ISC/ISC_DA_RB_Results_1299.csv
- Supplementary_Data_1/05_Results/01_ISC/ISC_DA_RB_Results_1343.csv
- Supplementary_Data_1/05_Results/01_ISC/ISC_DA_RB_Results_1353.csv
- Supplementary_Data_1/05_Results/01_ISC/ISC_DA_RB_Results_1403.csv
- Supplementary_Data_1/05_Results/01_ISC/ISC_DA_RB_Results_1417.csv
- Supplementary_Data_1/05_Results/01_ISC/ISC_DA_RB_Results_1420.csv
- Supplementary_Data_1/05_Results/01_ISC/ISC_DA_RB_Results_1428.csv
- Supplementary_Data_1/05_Results/01_ISC/ISC_DA_RB_Results_1459.csv
- Supplementary_Data_1/05_Results/01_ISC/ISC_DA_RB_Results_1499.csv
- Supplementary_Data_1/05_Results/01_ISC/ISC_DA_RB_Results_1524.csv
- Supplementary_Data_1/05_Results/01_ISC/ISC_DA_RB_Results_1527.csv
- Supplementary_Data_1/05_Results/01_ISC/ISC_DA_RB_Results_1538.csv
- Supplementary_Data_1/05_Results/01_ISC/ISC_DA_RB_Results_1622.csv
[truncated: 3,885 more entries]
