# Supplementary material for: A Personalized Therapeutics Approach Using an In Silico Drosophila Patient Model Reveals Optimal Chemo- and Targeted Therapy Combinations for Colorectal Cancer
Source: Front Oncol. 2021 Jul 16;11:692592. doi: 10.3389/fonc.2021.692592 (PMC8323493; doi:10.3389/fonc.2021.692592)
Supplement: Supplementary file 1 [file DataSheet_1.zip › Supplementary_Data_4/01_Network_Rules_Files/01_Network_File_ISC.csv]

apcarm=!armdecad && !fz
arm=!apcarm && !armdecad
armdecad=!snail && (!apcarm || !nicd) && tcflef
cdc=rolled || !dlg
dad=mad
der=egfs
dlg=!rolled || armdecad || nicd
dome=upds
fz=wg
hid=!rolled || !yki
jak=!socse && dome
mad=!dad && punt
mir=tcflef || rolled
nicd=notch
notch=delta
pros=(!state || !suh) && !robo
punt=dpp
ral=der && !sty
robo=slit
rolled=raf ||jak || nicd
snail=tcflef || rolled || nicd
socse=state
state=jak || !mir || rolled
sty=rolled
suh=(!state || !mad) && nicd
raf=ral
tcflef=arm || nicd
hep=dref
hposal=dref
bsk=hep ||!puc
puc=ap
ap=bsk
yki=!wts
wts=!bsk || hposal
inr=dilps
chico=inr || foxo
dp=chico || ral
akt=dp
foxo=!akt
dmyc=akt || rolled || tcflef
egfs=undefined
upds=undefined
wg=undefined
delta=undefined
dpp=undefined
slit=undefined
dref=undefined
dilps=undefined
apcarm	1413.5	347	white
arm	1410.53136689671	392.292588700358	white
armdecad	1401.67626172231	436.810208650575	white
cdc	1387.08619778142	479.791151030686	white
dad	1367.0108151132	520.5	white
der	1341.79360908106	558.240215866026	white
dlg	1311.86605307173	592.366053071732	white
dome	1277.74021586603	622.293609081059	white
fz	1240	647.5108151132	white
hid	1199.29115103069	667.586197781417	white
jak	1156.31020865057	682.176261722307	white
mad	1111.79258870036	691.031366896712	white
mir	1066.5	694	white
nicd	1021.20741129964	691.031366896712	white
notch	976.689791349425	682.176261722307	white
pros	933.708848969314	667.586197781417	white
punt	893	647.5108151132	white
ral	855.259784133974	622.293609081059	white
robo	821.133946928268	592.366053071732	white
rolled	791.206390918941	558.240215866026	white
snail	765.9891848868	520.5	white
socse	745.913802218583	479.791151030686	white
state	731.323738277693	436.810208650575	white
sty	722.468633103288	392.292588700358	white
suh	719.5	347	white
raf	722.468633103288	301.707411299642	white
tcflef	731.323738277693	257.189791349425	white
hep	745.913802218583	214.208848969314	white
hposal	765.9891848868	173.5	white
bsk	791.206390918941	135.759784133974	white
puc	821.133946928268	101.633946928268	white
ap	855.259784133974	71.7063909189415	white
yki	893	46.4891848867998	white
wts	933.708848969314	26.4138022185834	white
inr	976.689791349425	11.8237382776933	white
chico	1021.20741129964	2.9686331032878	white
dp	1066.5	0	white
akt	1111.79258870036	2.96863310328774	white
foxo	1156.31020865057	11.8237382776933	white
dmyc	1199.29115103069	26.4138022185834	white
egfs	1240	46.4891848867998	white
upds	1277.74021586603	71.7063909189412	white
wg	1311.86605307173	101.633946928268	white
delta	1341.79360908106	135.759784133974	white
dpp	1367.0108151132	173.5	white
slit	1387.08619778142	214.208848969314	white
dref	1401.67626172231	257.189791349425	white
dilps	1410.53136689671	301.707411299642	white
Rules Based
