# Supplementary material for: A Personalized Therapeutics Approach Using an In Silico Drosophila Patient Model Reveals Optimal Chemo- and Targeted Therapy Combinations for Colorectal Cancer
Source: Front Oncol. 2021 Jul 16;11:692592. doi: 10.3389/fonc.2021.692592 (PMC8323493; doi:10.3389/fonc.2021.692592)
Supplement: Supplementary file 1 [file DataSheet_1.zip › Supplementary_Data_4/02_Fixed_Node_States_Files/01_Wild_Type/01_ISC_Apical_Normal_Flygutseq.csv]

EGFs	Wg	Upds	Dpp	Delta	Slit	dref	dilps
0.8	0.3	0.4	0.4	0.6	0.4	0.7	0
