# Supplementary material for: A Personalized Therapeutics Approach Using an In Silico Drosophila Patient Model Reveals Optimal Chemo- and Targeted Therapy Combinations for Colorectal Cancer
Source: Front Oncol. 2021 Jul 16;11:692592. doi: 10.3389/fonc.2021.692592 (PMC8323493; doi:10.3389/fonc.2021.692592)
Supplement: Supplementary file 1 [file DataSheet_1.zip › Supplementary_Data_5/03_Cell_Fate_Classification_Files/01_ISC_Apical_Normal-CF-.csv]

	Rolled	Cdc	Hid	Dlg	TCFLEF	ApcArm	StatE	SuH	Pros	dmyc
EE Fate									1
EB Fate								1;2
Upd Production								2
Delta Production							1	0
Multilayering						0
Proliferation	1				1		1			1
Loss of Polarity				0
Apoptosis			1;2
Extrusion		1
