# Supplementary material for: A Personalized Therapeutics Approach Using an In Silico Drosophila Patient Model Reveals Optimal Chemo- and Targeted Therapy Combinations for Colorectal Cancer
Source: Front Oncol. 2021 Jul 16;11:692592. doi: 10.3389/fonc.2021.692592 (PMC8323493; doi:10.3389/fonc.2021.692592)
Supplement: Supplementary file 1 [file DataSheet_1.zip › Supplementary_Data_6/01_Network_Rules_Files/02_Network_for_Chemotherapy/IntegratedNetwork.csv]

apcarm=dlg || (!armdecad && !fz)
arm=!apcarm && !armdecad
armdecad=!snail && (!apcarm || !nicd) && tcflef
cdc=integrin || rolled || !dlg
dad=mad
der=egfs
dlg=!rolled || armdecad || nicd
dome=upds
fz=wg
hid=!rolled || !yki
jak=!socse && dome
mad=!dad && punt
mirror=tcflef || rolled
nicd=notch
notch=delta
pros=(!state || !suh) && !robo
punt=dpp
ral=(integrin || der) && !sty
robo=slit
rolled=ral ||jak || nicd
snail=tcflef || rolled || nicd
socse=state
stathmin=!rolled || !state
abl=robo
clasp=abl
microtubule=stathmin || cdk || (!clasp || !apcarm)
cdk=rolled || state
state=jak || !mirror || rolled
sty=rolled
suh=(!state || !mad) && nicd
raf=ral
tcflef=arm || nicd
hep=dref
hposal=dref
bsk=hep ||!puc
puc=ap
ap=bsk
yki=!wts
wts=!bsk || hposal
inr=dilps
chico=inr || foxo
dp=chico || ral
akt=dp
foxo=!akt
dmyc=akt || rolled || tcflef
integrin=undefined
egfs=undefined
upds=undefined
wg=undefined
delta=undefined
dpp=undefined
slit=undefined
dref=undefined
dilps=undefined
apcarm	1392.5	326	white
arm	1390.29570462387	363.846290004825	white
armdecad	1383.71262780902	401.180773862035	white
cdc	1372.83979437621	437.498566724168	white
dad	1357.82424074543	472.308532745351	white
der	1338.86902652062	505.139926851083	white
dlg	1316.23048845679	535.548760757812	white
dome	1290.21477394521	563.123807152814	white
fz	1261.17370089511	587.492160838144	white
hid	1229.5	608.324281633727	white
jak	1195.62200372877	625.338450842969	white
mad	1159.99785386382	638.304581014849	white
mirror	1123.10930591942	647.04732748198	white
nicd	1085.45521422482	651.448459596433	white
notch	1047.54478577518	651.448459596433	white
pros	1009.89069408058	647.04732748198	white
punt	973.002146136185	638.304581014849	white
ral	937.377996271235	625.338450842969	white
robo	903.5	608.324281633727	white
rolled	871.826299104892	587.492160838144	white
snail	842.785226054793	563.123807152814	white
socse	816.769511543213	535.548760757812	white
stathmin	794.130973479383	505.139926851083	white
abl	775.175759254568	472.308532745351	white
clasp	760.160205623794	437.498566724168	white
microtubule	749.287372190978	401.180773862036	white
cdk	742.704295376127	363.846290004825	white
state	740.5	326	white
sty	742.704295376127	288.153709995175	white
suh	749.287372190978	250.819226137965	white
raf	760.160205623794	214.501433275832	white
tcflef	775.175759254568	179.691467254649	white
hep	794.130973479383	146.860073148917	white
hposal	816.769511543213	116.451239242188	white
bsk	842.785226054793	88.8761928471861	white
puc	871.826299104892	64.5078391618558	white
ap	903.5	43.675718366273	white
yki	937.377996271235	26.6615491570307	white
wts	973.002146136184	13.6954189851506	white
inr	1009.89069408058	4.95267251802017	white
chico	1047.54478577518	0.551540403566548	white
dp	1085.45521422481	0.551540403566548	white
akt	1123.10930591942	4.95267251802017	white
foxo	1159.99785386382	13.6954189851506	white
dmyc	1195.62200372877	26.6615491570306	white
integrin	1229.5	43.675718366273	white
egfs	1261.17370089511	64.5078391618557	white
upds	1290.21477394521	88.8761928471862	white
wg	1316.23048845679	116.451239242188	white
delta	1338.86902652062	146.860073148917	white
dpp	1357.82424074543	179.691467254649	white
slit	1372.83979437621	214.501433275832	white
dref	1383.71262780902	250.819226137965	white
dilps	1390.29570462387	288.153709995175	white
Rules Based
