# Supplementary material for: A Personalized Therapeutics Approach Using an In Silico Drosophila Patient Model Reveals Optimal Chemo- and Targeted Therapy Combinations for Colorectal Cancer
Source: Front Oncol. 2021 Jul 16;11:692592. doi: 10.3389/fonc.2021.692592 (PMC8323493; doi:10.3389/fonc.2021.692592)
Supplement: Supplementary file 1 [file DataSheet_1.zip › Supplementary_Data_6/05_Mutations_Data_&_Drug_Data/01_Mutations_Data/01_Generic.txt]

{
  "Drugs": [
    {
      "DrugName": "Mutation",
      "ExpressionFileData": [],
      "Calculatebasalvalues": false,
      "Mutations": [
        {
          "NodeName": "ral",
          "NodeValue": "1",
          "Discription": "",
          "Type": "Knock Up",
          "InstreamRule": null,
          "OutstreamRules": null
        },
        {
          "NodeName": "apcarm",
          "NodeValue": "0",
          "Discription": "",
          "Type": "Knock Down",
          "InstreamRule": null,
          "OutstreamRules": null
        }
      ]
    }
  ]
}
