# Supplementary material for: A Personalized Therapeutics Approach Using an In Silico Drosophila Patient Model Reveals Optimal Chemo- and Targeted Therapy Combinations for Colorectal Cancer
Source: Front Oncol. 2021 Jul 16;11:692592. doi: 10.3389/fonc.2021.692592 (PMC8323493; doi:10.3389/fonc.2021.692592)
Supplement: Supplementary file 1 [file DataSheet_1.zip › Supplementary_Data_6/06_Exhaustive_Screening_Files/Exhaustive_Screening_File.csv]

dlg	armdecad	dad	jak	mad	punt	suh	hid	apcarm	der	egfs	rolled	dpp	slit	wg	pros	nicd	arm	fz	mir	snail	sty	tcflef	robo	notch	state	cdc	ral	delta	upds	dome	Raf	socse	DREF	DILPS	Hep	HpoSal	Bsk	Puc	Ap	Yki	Wts	InR	Chico	Dp	AKT	Foxo	dMyc
1
	1
		1
			1
				1
					1
						1
							1
								1
									1
										0
											0
												0
													0
														0
															0
																0
																	0
																		0
																			0
																				0
																					0
																						0
																							0
																								0
																									0
																										0
																											0
																												0
																													0
																														0
																															0
																																0
																																	0
																																		0
																																			0
																																				0
																																					0
																																						0
																																							0
																																								0
																																									0
																																										0
																																											0
																																												0
																																													0
																																														0
																																															0
