# Supplementary material for: A Personalized Therapeutics Approach Using an In Silico Drosophila Patient Model Reveals Optimal Chemo- and Targeted Therapy Combinations for Colorectal Cancer
Source: Front Oncol. 2021 Jul 16;11:692592. doi: 10.3389/fonc.2021.692592 (PMC8323493; doi:10.3389/fonc.2021.692592)
Supplement: Supplementary file 1 [file DataSheet_1.zip › ~Supplementary Data - File Information Details.xlsx]

## Sheet: Data Availability
	Supplementary Data Availability
		Description	Path in Folder				File		Description
	Supplementary_Data_1	Input and Result Files for Result 1	01_Network_Rules_Files				01_Network_File_ISC.csv		Network File for ISC
							02_Network_File_EB.csv		Network File for EB
							03_Network_File_EC.csv		Network File for EC
							04_Network_File_EE.csv		Network File for EE
							05_Network_File_VM.csv		Network File for VM
			02_Robustness_Analysis_Fixed_Node_States	N/A	N/A	N/A	01_ISC.csv		Fixed node input file for Robustness Analysis
							02_EB.csv		Fixed node input file for Robustness Analysis
							03_EC.csv		Fixed node input file for Robustness Analysis
							04_VM.csv		Fixed node input file for Robustness Analysis
			03_Cell_Fate_Classification_Files	N/A	N/A	N/A	01_ISC_Apical_Normal-CF.csv		Cell fate classification file for ISC
							02_EB_Normal-CF.csv		Cell fate classification file for EB
							03_EC_Normal-CF.csv		Cell fate classification file for EC
							04_VM_Normal-CF.csv		Cell fate classification file for VM
			04_Parameters	N/A	N/A	N/A	Parameters(same_for_all_analysis).csv		Parameter files for all analysis
			05_Results	N/A	N/A	N/A	01_ISC		Contains 2,188 Result Files for ISC
							02_EB		Contains 730 Result Files for EB
							03_EC		Contains 244 Result Files for EC
							04_VM		Contains 730 Result Files for VM
	Supplementary_Data_2	Input and Result Files for Result 2	01_Network_Rules_Files				01_Network_File_ISC.csv		Network File for ISC
							02_Network_File_EB.csv		Network File for EB
							03_Network_File_EC.csv		Network File for EC
			02_Fixed_Node_States_Files	01_ISC_Apical			01_ISC_Apical_Normal_Flygutseq.csv		Fixed node input file for normal conditions for ISC-Apical, taken from Flygut-seq DB
							02_ISC_Apical_Stress.csv		Fixed node input file for stress conditions for ISC-Apical
							03_ISC_Apical_Cancer.csv		Fixed node input file for cancer conditions for ISC-Apical
				02_ISC_Basal	N/A	N/A	01_ISC_Basal_Normal.csv		Fixed node input file for normal conditions for ISC-Basal
							02_ISC_Basal_Stress.csv		Fixed node input file for stress conditions for ISC-Basal
							03_ISC_Basal_Cancer.csv		Fixed node input file for cancer conditions for ISC-Basal
				03_EB			01_EB_Normal_Flygutseq.csv		Fixed node input file for normal conditions for EB, taken from Flygut-seq DB
							02_EB_Stress.csv		Fixed node input file for stress conditions for EB
							03_EB_Cancer.csv		Fixed node input file for cancer conditions for EB
				04_EC			01_EC_Normal_Flygutseq.csv		Fixed node input file for normal conditions for EC, taken from Flygut-seq DB
							02_EC_Stress.csv		Fixed node input file for stress conditions for EC
				04_EC			03_EC_Cancer.csv		Fixed node input file for cancer conditions for EC
			03_Cell_Fate_Classification_Files	01_ISC_Apical_CF	N/A	N/A	01_ISC_Apical_Normal-CF.csv		Cell fate classification file for ISC-Apical, in normal conditions
				02_ISC_Basal_CF	N/A	N/A	01_ISC_Basal_Normal-CF.csv		Cell fate classification file for ISC-Basal, in normal conditions
				03_EB_CF	N/A	N/A	01_EB_Normal-CF.csv		Cell fate classification file for EB, in normal conditions
				04_EC_CF	N/A	N/A	01_EC_Normal-CF.csv		Cell fate classification file for EC, in normal conditions
			04_Parameters				Parameters(same_for_all_analysis).csv		Parameter files for all analysis
			05_Results	01_ISC_Apical	01_Normal		01ISC_DA_RB_Results_0.csv		Detailed results from DA analysis in normal condition
							01ISC_RA_Results.csv		Summary of each individual cell fate in normal condition
					02_Stress		01ISC_DA_RB_Results_0.csv		Detailed results from DA analysis in stress condition
							01ISC_RA_Results.csv		Summary of each individual cell fate in stress condition
					03_Cancer		01ISC_DA_RB_Results_0.csv		Detailed results from DA analysis in cancer condition
							01ISC_RA_Results.csv		Summary of each individual cell fate in cancer condition
				02_ISC_Basal	01_Normal		01ISC_DA_RB_Results_0_0.csv		Detailed results from DA analysis in normal condition
							01ISC_RA_Results.csv		Summary of each individual cell fate in normal condition
					02_Stress		01ISC_DA_RB_Results_0.csv		Detailed results from DA analysis in stress condition
							01ISC_RA_Results.csv		Summary of each individual cell fate in stress condition
					03_Cancer		01ISC_DA_RB_Results_0.csv		Detailed results from DA analysis in cancer condition
							01ISC_RA_Results.csv		Summary of each individual cell fate in cancer condition
				03_EB	01_Normal		02EB_DA_RB_Results_0.csv		Detailed results from DA analysis in normal condition
							02EB_RA_Results.csv		Summary of each individual cell fate in normal condition
					02_Stress		02EB_DA_RB_Results_0.csv		Detailed results from DA analysis in stress condition
							02EB_RA_Results.csv		Summary of each individual cell fate in stress condition
					03_Cancer		02EB_DA_RB_Results_0.csv		Detailed results from DA analysis in cancer condition
							02EB_RA_Results.csv		Summary of each individual cell fate in cancer condition
				04_EC	01_Normal		03EC_DA_RB_Results_0.csv		Detailed results from DA analysis in normal condition
							03EC_RA_Results.csv		Summary of each individual cell fate in normal condition
					02_Stress		03EC_DA_RB_Results_0.csv		Detailed results from DA analysis in stress condition
							03EC_RA_Results.csv		Summary of each individual cell fate in stress condition
					03_Cancer		03EC_DA_RB_Results_0.csv		Detailed results from DA analysis in cancer condition
				04_EC			03EC_RA_Results.csv		Summary of each individual cell fate in cancer condition
	Supplementary_Data_3	Input and Result Files for Result 3	01_Network_Rules_Files				01_Network_File_ISC.csv		Network File for ISC
			02_Fixed_Node_States_Files				01_ISC_Apical_Normal_Flygutseq.csv		Fixed node input file for normal conditions for ISC-Apical, taken from Flygut-seq DB
			03_Cell_Fate_Classification_Files				01_ISC_Apical_Normal-CF.csv		Cell fate classification file for ISC-Apical, in normal conditions
			04_Parameters				Parameters.csv		Parameter files for all analysis
			05_Mutations_Data				01_Apc_mutation.txt		Mutation files for Apc mutation
							02_Ras_mutation.txt		Mutation files for Ras mutation
							03_Apc_Ras_mutation.txt		Mutation files for Apc + Ras mutation
			06_Results			01_Apc_mutation	Apc	ApcResults_Apc_mutation_Results.csv	Results from Apc mutations
							Control	ApcResults_Control_Results.csv
						02_Ras_mutation	Ras	RasResults_Ras_mutation_Results.csv	Results from Ras mutations
							Control	RasResults_Control_Results.csv
						03_Apc_ras_mutation	ApcandRas	ApcRasResults_Apc_+_Ras_mutation_Results.csv	Results from Apc and Ras mutations
							Control	ApcRasResults_Control_Results.csv
	Supplementary_Data_4	Input and Result Files for Result 4	01_Network_Rules_Files				01_Network_File_ISC.csv		Network File for ISC
			02_Fixed_Node_States_Files	01_Wild_Type			01_ISC_Apical_Normal_Flygutseq.csv		Fixed node input file for normal conditions for ISC-Apical, taken from Flygut-seq DB
				02_Raf_mutation			03_ISC_Apical_Cancer.csv
			03_Cell_Fate_Classification_Files				01_ISC_Apical_Normal-CF.csv		Cell fate classification file for ISC-Apical, in normal conditions
			04_Parameters				Parameters.csv		Parameter files for all analysis
			05_Mutations_Data_&_Drug_Data	Class - I	01_Wild_Type		Drugs_data.txt		Mutations and drug data for Class I drugs
					02_Raf_mutation		Drugs_data.txt
				Class - II	01_Wild_Type		Drugs_data_Paclitaxel.txt		Mutations and drug data for Class II drugs
							Drugs_data_Therapies.txt
					02_Raf_mutation		Drugs_data_Paclitaxel.txt
							Drugs_data_Therapies.txt
				Drugs_data_Ral_mutation.txt					Mutations files with only Raf
			06_Results	Class - I	01_Thiotepa	01_Wild_Type	ClassIwt_Results.zip		Results from wild type analysis
						02_Raf_mutation	ClassIRaf_Results.zip		Results from mutated network analysis
					02_Methotrexate	01_Wild_Type	ClassIwt_Results.zip		Results from wild type analysis
						02_Raf_mutation	ClassIRaf_Results.zip		Results from mutated network analysis
					03_Floxuridine	01_Wild_Type	ClassIwt_Results.zip		Results from wild type analysis
						02_Raf_mutation	ClassIRaf_Results.zip		Results from mutated network analysis
					04_Topotecan	01_Wild_Type	ClassIwt_Results.zip		Results from wild type analysis
						02_Raf_mutation	ClassIRaf_Results.zip		Results from mutated network analysis
					05_Rapamycin	01_Wild_Type	ClassIwt_Results.zip		Results from wild type analysis
						02_Raf_mutation	ClassIRaf_Results.zip		Results from mutated network analysis
				Class - II	01_Bortezomib	01_Wild_Type	ClassIIwt_Results.zip		Results from wild type analysis
						02_Raf_mutation	ClassIRaf_Results.zip		Results from mutated network analysis
					02_Paclitaxel	01_Wild_Type	ClassIIwt_Results.zip		Results from wild type analysis
						02_Raf_mutation	ClassIRaf_Results.zip		Results from mutated network analysis
					03_Vinblastine	01_Wild_Type	ClassIIwt_Results.zip		Results from wild type analysis
						02_Raf_mutation	ClassIRaf_Results.zip		Results from mutated network analysis
					04_Vincristine	01_Wild_Type	ClassIIwt_Results.zip		Results from wild type analysis
						02_Raf_mutation	ClassIRaf_Results.zip		Results from mutated network analysis
				Results_from_Raf_mutation.zip					Result files with only Raf mutation
	Supplementary_Data_5	Input and Result Files for Result 5	01_Network_Rules_Files				01_Network_File_ISC.csv		Network File for ISC
			02_Fixed_Node_States_Files				01_ISC_Apical_Normal_Flygutseq.csv		Fixed node input file for normal conditions for ISC-Apical, taken from Flygut-seq DB
			03_Cell_Fate_Classification_Files				01_ISC_Apical_Normal-CF.csv		Cell fate classification file for ISC-Apical, in normal conditions
			04_Parameters				Parameters.csv		Parameter files for all analysis
			05_Mutations_Data_&_Drug_Data				Mutations_+_Trametinib_&_Zoledronate.txt		Mutations and drug data for trametinib and zoledronate therapy
			06_Results				TrametinibandZoledronate.zip		Results from trametinib and zoledronate therapy
	Supplementary_Data_6	Input and Result Files for Result 6	01_Network_Rules_Files			01_Original_Network	01_Network_File_ISC.csv		Network File for ISC
						02_Network_for_Chemotherapy	IntegratedNetwork..csv		Network File for ISC with ISC and microtubule networks integrated for chemotherapy
			02_Fixed_Node_States_Files			01_Orginal_Fixed_Nodes_States_File	01_ISC_Apical_Normal_Flygutseq.csv		Fixed node input file for normal conditions for ISC-Apical, taken from Flygut-seq DB
						02_Fixed_Nodes_States_for_Chemotherapy	01_ISC_Apical_Normal_Flygutseq - Chemotherapy.csv		Fixed node input file for Integrated network
			03_Cell_Fate_Classification_Files			01_Orginal_Cell_Fate_Classification_File	01_ISC_Apical_Normal-CF.csv		Cell fate classification file for ISC-Apical, in normal conditions
						02_Cell_Fate_Classification_File_for_Chemotherapy	01_ISC_Apical_Normal-CF_updated.csv		Cell fate classification file for ISC with 'microtubule' node for chemotherapy
			04_Parameters				Parameters.csv		Parameter files for all analysis
			05_Mutations_Data_&_Drug_Data			01_Mutations_Data	Generic.txt		Mutation and drug data from Martorell et al.'s model
							PatientID01CO001.txt		Mutation and drug data for the patient ID 01CO001
							PatientID05CO015.txt		Mutation and drug data for the patient ID 05CO015
							PatientID05CO044.txt		Mutation and drug data for the patient ID 05CO044
							PatientID11CO059.txt		Mutation and drug data for the patient ID 11CO059
							PatientID12915.txt		Mutation and drug data for the patient ID 12915
							PatientID32360.txt		Mutation and drug data for the patient ID 32360
							PatientID32824.txt		Mutation and drug data for the patient ID 32824
							PatientID32832.txt		Mutation and drug data for the patient ID 32832
							PatientID32904.txt		Mutation and drug data for the patient ID 32904
							PatientID32908.txt		Mutation and drug data for the patient ID 32908
						02_Mutations_Data_&_Drug_Data_under_Chemotherapy	Generic.txt		Mutation and drug data from Martorell et al.'s model
							PatientID01CO001.txt		Mutation and drug data for the patient ID 01CO001
							PatientID05CO015.txt		Mutation and drug data for the patient ID 05CO015
							PatientID05CO044.txt		Mutation and drug data for the patient ID 05CO044
						02_Mutations_Data_&_Drug_Data_under_Chemotherapy	PatientID11CO059.txt		Mutation and drug data for the patient ID 11CO059
							PatientID12915.txt		Mutation and drug data for the patient ID 12915
							PatientID32360.txt		Mutation and drug data for the patient ID 32360
							PatientID32824.txt		Mutation and drug data for the patient ID 32824
							PatientID32832.txt		Mutation and drug data for the patient ID 32832
							PatientID32904.txt		Mutation and drug data for the patient ID 32904
							PatientID32908.txt		Mutation and drug data for the patient ID 32908
			06_Exhaustive_Screening_Files			Exhaustive_Screening_File.csv			Exhaustive screening input file
			07_Results			01_Exhaustive_Screening _Results	Generic.txt		Therapy results from Martorell et al.'s model
							PatientID01CO001.txt		Therapy results for patient ID 01CO001
							PatientID05CO015.txt		Therapy results for patient ID 05CO015
							PatientID05CO044.txt		Therapy results for patient ID 05CO044
							PatientID11CO059.txt		Therapy results for patient ID 11CO059
							PatientID12915.txt		Therapy results for patient ID 12915
							PatientID32360.txt		Therapy results for patient ID 32360
							PatientID32824.txt		Therapy results for patient ID 32824
							PatientID32832.txt		Therapy results for patient ID 32832
							PatientID32904.txt		Therapy results for patient ID 32904
							PatientID32908.txt		Therapy results for patient ID 32908
						02_Chemotherapy_Therapy_Results	Generic.txt		Therapy results from Martorell et al.'s model
							PatientID01CO001.txt		Therapy results for patient ID 01CO001
							PatientID05CO015.txt		Therapy results for patient ID 05CO015
							PatientID05CO044.txt		Therapy results for patient ID 05CO044
							PatientID11CO059.txt		Therapy results for patient ID 11CO059
							PatientID12915.txt		Therapy results for patient ID 12915
							PatientID32360.txt		Therapy results for patient ID 32360
							PatientID32824.txt		Therapy results for patient ID 32824
							PatientID32832.txt		Therapy results for patient ID 32832
							PatientID32904.txt		Therapy results for patient ID 32904
							PatientID32908.txt		Therapy results for patient ID 32908
