# Supplementary material for: A Personalized Therapeutics Approach Using an In Silico Drosophila Patient Model Reveals Optimal Chemo- and Targeted Therapy Combinations for Colorectal Cancer
Source: Front Oncol. 2021 Jul 16;11:692592. doi: 10.3389/fonc.2021.692592 (PMC8323493; doi:10.3389/fonc.2021.692592)
Supplement: Supplementary file 1 [file DataSheet_1.zip › Supplementary_Data_1/01_Network_Rules_Files/02_Network_File_EB.csv]

apcarm=!armdecad && !fz
arm=!apcarm && !armdecad
armdecad=!snail && (!apcarm || !nicd) && tcflef
cdc=rolled || !dlg
dad=mad
der=egfs
dlg=!rolled || armdecad || nicd
dome=upds
fz=wg
hid=!rolled || !yki
jak=!socse && dome
mad=!dad && punt
mir=tcflef || rolled
nicd=notch
notch=delta
punt=dpp
ral=der && !sty
rolled=ral ||jak || nicd
snail=tcflef || rolled || nicd
socse=state
state=jak || !mir || rolled
sty=rolled
suh=!mad && nicd
raf=ral
tcflef=arm || nicd
hep=dref
hposal=dref
bsk=hep ||!puc
puc=ap
ap=bsk
yki=!wts
wts=!bsk || hposal
inr=dilps
chico=inr || foxo
dp=chico || ral
akt=dp
foxo=!akt
dmyc=akt || rolled || tcflef
egfs=undefined
upds=undefined
wg=undefined
delta=undefined
dpp=undefined
dref=undefined
dilps=undefined
apcarm	1166.16666666667	293.666666666667	white
arm	1163.30872285377	334.537167315273	white
armdecad	1154.79051804055	374.612170158259	white
cdc	1140.77784939438	413.111660849927	white
dad	1121.54345757127	449.286290596485	white
der	1097.46171812927	482.431961377947	white
dlg	1069.00135473405	511.903530415195	white
dome	1036.71631598591	537.127367140331	white
fz	1001.23499344039	557.612518263189	white
hid	963.247990681443	572.960263618677	white
jak	923.494681508189	582.871876801252	white
mad	882.748818864968	587.154439534608	white
mir	841.803474620399	585.724596606483	white
nicd	801.455603325564	578.610178283051	white
notch	762.490530400194	565.949658624447	white
punt	725.666666666667	547.989460244697	white
ral	691.700746746032	525.079157975841	white
rolled	661.253878633883	497.664674791459	white
snail	634.918675985224	466.279602423223	white
socse	613.207723563762	431.53481560479	white
state	596.543600362538	394.106582089971	white
sty	585.250654584506	354.723399870149	white
suh	579.548690573698	314.151817789525	white
raf	579.548690573698	273.181515543809	white
tcflef	585.250654584506	232.609933463185	white
hep	596.543600362538	193.226751243362	white
hposal	613.207723563762	155.798517728543	white
bsk	634.918675985224	121.05373091011	white
puc	661.253878633883	89.6686585418744	white
ap	691.700746746032	62.2541753574926	white
yki	725.666666666667	39.3438730886366	white
wts	762.490530400194	21.3836747088868	white
inr	801.455603325564	8.72315505028234	white
chico	841.803474620399	1.6087367268504	white
dp	882.748818864968	0.178893798725539	white
akt	923.494681508188	4.46145653208157	white
foxo	963.247990681443	14.3730697146565	white
dmyc	1001.23499344039	29.7208150701446	white
egfs	1036.71631598591	50.2059661930026	white
upds	1069.00135473405	75.4298029181385	white
wg	1097.46171812927	104.901371955386	white
delta	1121.54345757127	138.047042736849	white
dpp	1140.77784939438	174.221672483407	white
dref	1154.79051804055	212.721163175074	white
dilps	1163.30872285377	252.796166018061	white
Rules Based
