# Supplementary material for: A Personalized Therapeutics Approach Using an In Silico Drosophila Patient Model Reveals Optimal Chemo- and Targeted Therapy Combinations for Colorectal Cancer
Source: Front Oncol. 2021 Jul 16;11:692592. doi: 10.3389/fonc.2021.692592 (PMC8323493; doi:10.3389/fonc.2021.692592)
Supplement: Supplementary file 1 [file DataSheet_1.zip › Supplementary_Data_1/01_Network_Rules_Files/03_Network_File_EC.csv]

apcarm=!armdecad && !fz
arm=!armdecad && !apcarm
armdecad=!snail && (!apcarm || !nicd) && tcflef
cdc=rolled || !dlg
dad=mad
der=egfs
dlg=!rolled || armdecad || nicd
fz=wg
hid=!rolled || !yki
mad=!dad && punt
nicd=notch
notch=delta
punt=dpp
ral=der && !sty
rolled=raf || nicd
snail=tcflef || rolled || nicd
sty=rolled
suh=nicd && !mad
raf=ral
tcflef=arm || nicd
hep=dref
hposal=dref
bsk=hep ||!puc
puc=ap
ap=bsk
yki=!wts
wts=!bsk || hposal
inr=dilps
chico=inr || foxo
dp=chico || ral
akt=dp
foxo=!akt
dmyc=akt || rolled || tcflef
egfs=undefined
wg=undefined
delta=undefined
dpp=undefined
dref=undefined
dilps=undefined
apcarm	1283	323	white
arm	1278.81723483205	374.812843717057	white
armdecad	1266.37727074893	425.283761997876	white
cdc	1246.00229628599	473.105584570137	white
dad	1218.22001257933	517.039751348867	white
der	1183.7499661836	555.948390492052	white
dlg	1143.48491319416	588.823788683651	white
fz	1098.46769733319	614.814490379154	white
hid	1049.86424084501	633.247350056933	white
mad	998.933347722469	643.644966333671	white
nicd	946.994101344659	645.738046409417	white
notch	895.391700910338	639.472380609652	white
punt	845.462621485261	625.010246387389	white
ral	798.5	602.726205422374	white
rolled	755.720143682693	573.197402670332	white
snail	718.231028340734	537.188618611777	white
sty	687.003602369354	495.63246183928	white
suh	662.8466396982	449.605214984804	white
raf	646.385792971385	400.298959564881	white
tcflef	638.04738947265	348.990701695503	white
hep	638.04738947265	297.009298304498	white
hposal	646.385792971385	245.701040435119	white
bsk	662.8466396982	196.394785015196	white
puc	687.003602369354	150.36753816072	white
ap	718.231028340734	108.811381388223	white
yki	755.720143682693	72.8025973296675	white
wts	798.5	43.2737945776262	white
inr	845.462621485261	20.989753612611	white
chico	895.391700910338	6.52761939034752	white
dp	946.994101344659	0.261953590583005	white
akt	998.933347722469	2.35503366632855	white
foxo	1049.86424084501	12.7526499430667	white
dmyc	1098.46769733319	31.1855096208465	white
egfs	1143.48491319416	57.1762113163489	white
wg	1183.7499661836	90.0516095079479	white
delta	1218.22001257933	128.960248651133	white
dpp	1246.00229628599	172.894415429863	white
dref	1266.37727074893	220.716238002124	white
dilps	1278.81723483205	271.187156282943	white
Rules Based
