# Supplementary material for: A Personalized Therapeutics Approach Using an In Silico Drosophila Patient Model Reveals Optimal Chemo- and Targeted Therapy Combinations for Colorectal Cancer
Source: Front Oncol. 2021 Jul 16;11:692592. doi: 10.3389/fonc.2021.692592 (PMC8323493; doi:10.3389/fonc.2021.692592)
Supplement: Supplementary file 1 [file DataSheet_1.zip › Supplementary_Data_1/01_Network_Rules_Files/05_Network_File_VM.csv]

apcarm=!armdecad && !fz
arm=!apcarm && !armdecad
armdecad=!snail && (!apcarm || !nicd) && tcflef
dad=mad
der=egfs
dome=upds
fz=wg
hid=!rolled || !yki
jak=!socse && dome
mad=!dad && punt
nicd=notch
notch=delta
punt=dpp
ral=der && !sty
rolled=raf || jak || nicd
snail=tcflef || rolled || nicd
socse=state
state=jak || rolled
sty=rolled
suh=!mad && nicd
raf=ral
tcflef=arm || nicd
hep=dref
hposal=dref
bsk=hep ||!puc
puc=ap
ap=bsk
yki=!wts
wts=!bsk || hposal
inr=dilps
chico=inr || foxo
dp=chico || ral
akt=dp
foxo=!akt
dmyc=akt || rolled || tcflef
egfs=undefined
upds=undefined
wg=undefined
delta=undefined
dpp=undefined
dref=undefined
dilps=undefined
apcarm	1283	323	white
arm	1279.39235687072	371.140651974904	white
armdecad	1268.65001626892	418.205921334722	white
dad	1251.01294433248	463.144447734971	white
der	1226.87512410407	504.95237875455	white
dome	1196.77575460103	542.695794300007	white
fz	1161.38720600037	575.531568837174	white
hid	1121.5	602.726205422374	white
jak	1078.00515087035	623.672220812078	white
mad	1031.87426166789	637.901715634729	white
nicd	984.137820228415	645.096826489521	white
notch	935.862179771585	645.096826489521	white
punt	888.12573833211	637.901715634729	white
ral	841.994849129654	623.672220812078	white
rolled	798.5	602.726205422374	white
snail	758.612793999629	575.531568837174	white
socse	723.224245398966	542.695794300007	white
state	693.124875895934	504.95237875455	white
sty	668.987055667519	463.144447734971	white
suh	651.349983731077	418.205921334722	white
raf	640.607643129283	371.140651974904	white
tcflef	637	323	white
hep	640.607643129283	274.859348025096	white
hposal	651.349983731076	227.794078665278	white
bsk	668.987055667519	182.855552265029	white
puc	693.124875895934	141.04762124545	white
ap	723.224245398966	103.304205699993	white
yki	758.612793999629	70.4684311628264	white
wts	798.5	43.2737945776263	white
inr	841.994849129654	22.327779187922	white
chico	888.12573833211	8.09828436527096	white
dp	935.862179771585	0.903173510478837	white
akt	984.137820228415	0.903173510478837	white
foxo	1031.87426166789	8.09828436527096	white
dmyc	1078.00515087035	22.3277791879221	white
egfs	1121.5	43.2737945776262	white
upds	1161.38720600037	70.4684311628263	white
wg	1196.77575460103	103.304205699993	white
delta	1226.87512410407	141.04762124545	white
dpp	1251.01294433248	182.855552265029	white
dref	1268.65001626892	227.794078665278	white
dilps	1279.39235687072	274.859348025095	white
Rules Based
