# Supplementary material for: A Personalized Therapeutics Approach Using an In Silico Drosophila Patient Model Reveals Optimal Chemo- and Targeted Therapy Combinations for Colorectal Cancer
Source: Front Oncol. 2021 Jul 16;11:692592. doi: 10.3389/fonc.2021.692592 (PMC8323493; doi:10.3389/fonc.2021.692592)
Supplement: Supplementary file 1 [file DataSheet_1.zip › Supplementary_Data_1/02_Robustness_Analysis_Fixed_Node_States/04_VM.csv]

EGFs	Wg	Upds	Dpp	Delta	dref	dilps
0.5:0.1:0.7	0.2:0.1:0.4	0.3:0.1:0.5	0.2:0.1:0.4	0.3:0.1:0.5	0.5:0.1:0.7	0
