# Supplementary material for: A Personalized Therapeutics Approach Using an In Silico Drosophila Patient Model Reveals Optimal Chemo- and Targeted Therapy Combinations for Colorectal Cancer
Source: Front Oncol. 2021 Jul 16;11:692592. doi: 10.3389/fonc.2021.692592 (PMC8323493; doi:10.3389/fonc.2021.692592)
Supplement: Supplementary file 1 [file DataSheet_1.zip › Supplementary_Data_1/03_Cell_Fate_Classification_Files/02_EB_Normal-CF.csv]

	SuH	ApcArm	Dlg	StatE	Cdc	Hid
EC Fate	1			1
Multilayering		0
Loss of Polarity			0
Extrusion					1
Upd Production	2
Delta Production	0			1
Apoptosis						1;2
