# Supplementary material for: A Personalized Therapeutics Approach Using an In Silico Drosophila Patient Model Reveals Optimal Chemo- and Targeted Therapy Combinations for Colorectal Cancer
Source: Front Oncol. 2021 Jul 16;11:692592. doi: 10.3389/fonc.2021.692592 (PMC8323493; doi:10.3389/fonc.2021.692592)
Supplement: Supplementary file 1 [file DataSheet_1.zip › Supplementary_Data_1/03_Cell_Fate_Classification_Files/03_EC_Normal-CF.csv]

	SuH	ApcArm	Hid	Mad	Cdc	Dlg
Multilayering		0
Dpp Production				0;2
Upd Production	2
Apoptosis			1;2
Extrusion					1
Loss of Polarity						0
