# Supplementary material for: A Personalized Therapeutics Approach Using an In Silico Drosophila Patient Model Reveals Optimal Chemo- and Targeted Therapy Combinations for Colorectal Cancer
Source: Front Oncol. 2021 Jul 16;11:692592. doi: 10.3389/fonc.2021.692592 (PMC8323493; doi:10.3389/fonc.2021.692592)
Supplement: Supplementary file 1 [file DataSheet_1.zip › Supplementary_Data_1/05_Results/01_ISC/ISC_DA_RB_Results_2054.csv]

Attractor	Associated Cell Fate	Attractor Type	Basin Ratio	Attractor length	apcarm	arm	armdecad	cdc	dad	der	dlg	dome	fz	hid	jak	mad	mir	nicd	notch	pros	punt	ral	robo	rolled	snail	socse	state	sty	suh	raf	tcflef	hep	hposal	bsk	puc	ap	yki	wts	inr	chico	dp	akt	foxo	dmyc	egfs	upds	wg	delta	dpp
1	Apoptosis + Extrusion	Cyclic	0.03906	8	1	0	0	0.875	0	1	0.5	0	0	1	0	0	0.5	0	0	0	0	0.5	1	0.5	0.5	0.625	0.625	0.5	0	0.5	0	1	1	1	1	1	0	1	0	0.5	0.5	0.5	0.5	0.5	1	0	0	0	0
2	EB Fate + Proliferation + Apoptosis + Extrusion	Cyclic	0.03906	8	1	0	0	1	0	1	1	1	0	1	0	0	1	1	1	0	0	0	1	1	1	1	1	1	1	0	1	1	1	1	1	1	0	1	0	0.5	0.5	0.5	0.5	1	1	1	0	1	0
3	EB Fate + Proliferation + Apoptosis + Extrusion	Cyclic	0.03516	8	1	0	0	1	0	1	1	0	0	1	0	0	1	1	1	0	0	0	1	1	1	1	1	1	1	0	1	1	1	1	1	1	0	1	0	0.5	0.5	0.5	0.5	1	1	0	0	1	0
4	Delta Production + Apoptosis	Cyclic	0.03516	8	1	0	0	0.625	0	1	0.5	1	0	1	0.125	0	0.5	0	0	0	0	0.5	1	0.5	0.5	0.875	0.875	0.5	0	0.5	0	1	1	1	1	1	0	1	0	0.5	0.5	0.5	0.5	0.5	1	1	0	0	0
5	EB Fate + Multilayering + Proliferation + Apoptosis + Extrusion	Cyclic	0.02734	8	0	1	0	1	0	1	1	0	1	1	0	0	1	1	1	0	0	0	1	1	1	1	1	1	1	0	1	1	1	1	1	1	0	1	0	0.5	0.5	0.5	0.5	1	1	0	1	1	0
6	EB Fate + Proliferation + Apoptosis + Extrusion	Cyclic	0.02734	8	1	0	0	1	0	1	1	0	0	1	0	0	1	1	1	0	0	0	1	1	1	1	1	1	1	0	1	1	1	1	1	1	0	1	0	0.5	0.5	0.5	0.5	1	1	0	0	1	0
7	Delta Production + Apoptosis	Cyclic	0.01953	8	1	0	0	0.625	0	1	0.5	0	0	1	0	0	0.5	0	0	0	0	0.5	1	0.5	0.5	0.875	0.875	0.5	0	0.5	0	1	1	1	1	1	0	1	0	0.5	0.5	0.5	0.5	0.5	1	0	0	0	0
8	Multilayering + Apoptosis	Cyclic	0.01953	8	0	1	0	0.625	0	1	0.5	0	1	1	0	0	1	0	0	0	0	0.5	1	0.5	1	0.5	0.5	0.5	0	0.5	1	1	1	1	1	1	0	1	0	0.5	0.5	0.5	0.5	1	1	0	1	0	0
9	EB Fate + Multilayering + Proliferation + Apoptosis + Extrusion	Cyclic	0.01953	8	0	1	0	1	0	1	1	0	1	1	0	0	1	1	1	0	0	0	1	1	1	1	1	1	1	0	1	1	1	1	1	1	0	1	0	0.5	0.5	0.5	0.5	1	1	0	1	1	0
10	Multilayering + Apoptosis	Cyclic	0.01562	8	0	1	0	0.625	0	1	0.5	1	1	1	0.375	0	1	0	0	0	0	0.5	1	0.5	1	0.625	0.625	0.5	0	0.5	1	1	1	1	1	1	0	1	0	0.5	0.5	0.5	0.5	1	1	1	1	0	0
11	Multilayering + Apoptosis + Extrusion	Cyclic	0.01562	8	0	1	0	0.875	0	1	0.5	0	1	1	0	0	1	0	0	0	0	0.5	1	0.5	1	0.5	0.5	0.5	0	0.5	1	1	1	1	1	1	0	1	0	0.5	0.5	0.5	0.5	1	1	0	1	0	0
12	EB Fate + Proliferation + Apoptosis + Extrusion	Cyclic	0.01562	8	1	0	0	1	0	1	1	0	0	1	0	0	1	1	1	0	0	0	0	1	1	1	1	1	1	0	1	1	1	1	1	1	0	1	0	0.5	0.5	0.5	0.5	1	1	0	0	1	0
13	Apoptosis + Extrusion	Cyclic	0.01562	8	1	0	0	0.875	0	1	0.5	1	0	1	0.25	0	0.5	0	0	0	0	0.5	1	0.5	0.5	0.75	0.75	0.5	0	0.5	0	1	1	1	1	1	0	1	0	0.5	0.5	0.5	0.5	0.5	1	1	0	0	0
14	Multilayering + Apoptosis + Extrusion	Cyclic	0.01562	8	0	1	0	0.875	0	1	0.5	1	1	1	0.25	0	1	0	0	0	0	0.5	1	0.5	1	0.75	0.75	0.5	0	0.5	1	1	1	1	1	1	0	1	0	0.5	0.5	0.5	0.5	1	1	1	1	0	0
15	EB Fate + Upd Production + Proliferation + Apoptosis + Extrusion	Cyclic	0.01172	8	1	0	0	1	0.5	1	1	1	0	1	0	0.5	1	1	1	0	1	0	1	1	1	1	1	1	0.5	0	1	1	1	1	1	1	0	1	0	0.5	0.5	0.5	0.5	1	1	1	0	1	1
16	EB Fate + Multilayering + Proliferation + Apoptosis + Extrusion	Cyclic	0.01172	8	0	1	0	1	0	1	1	1	1	1	0	0	1	1	1	0	0	0	1	1	1	1	1	1	1	0	1	1	1	1	1	1	0	1	0	0.5	0.5	0.5	0.5	1	1	1	1	1	0
17	EB Fate + Upd Production + Proliferation + Apoptosis + Extrusion	Cyclic	0.01172	8	1	0	0	1	0.5	1	1	0	0	1	0	0.5	1	1	1	0	1	0	1	1	1	1	1	1	0.5	0	1	1	1	1	1	1	0	1	0	0.5	0.5	0.5	0.5	1	1	0	0	1	1
18	EB Fate + Proliferation + Apoptosis + Extrusion	Cyclic	0.01172	8	1	0	0	1	0	1	1	1	0	1	0	0	1	1	1	0	0	0	1	1	1	1	1	1	1	0	1	1	1	1	1	1	0	1	0	0.5	0.5	0.5	0.5	1	1	1	0	1	0
19	EB Fate + Upd Production + Proliferation + Apoptosis + Extrusion	Cyclic	0.01172	8	1	0	0	1	0.5	1	1	1	0	1	0	0.5	1	1	1	0	1	0	1	1	1	1	1	1	0.5	0	1	1	1	1	1	1	0	1	0	0.5	0.5	0.5	0.5	1	1	1	0	1	1
20	EB Fate + Upd Production + Proliferation + Apoptosis + Extrusion	Cyclic	0.01172	8	1	0	0	1	0.5	1	1	0	0	1	0	0.5	1	1	1	0	1	0	1	1	1	1	1	1	0.5	0	1	1	1	1	1	1	0	1	0	0.5	0.5	0.5	0.5	1	1	0	0	1	1
21	EB Fate + Multilayering + Proliferation + Apoptosis + Extrusion	Cyclic	0.01172	8	0	1	0	1	0	1	1	0	1	1	0	0	1	1	1	0	0	0	0	1	1	1	1	1	1	0	1	1	1	1	1	1	0	1	0	0.5	0.5	0.5	0.5	1	1	0	1	1	0
22	EB Fate + Upd Production + Multilayering + Proliferation + Apoptosis + Extrusion	Cyclic	0.00781	8	0	1	0	1	0.5	1	1	1	1	1	0	0.5	1	1	1	0	1	0	1	1	1	1	1	1	0.5	0	1	1	1	1	1	1	0	1	0	0.5	0.5	0.5	0.5	1	1	1	1	1	1
23	EB Fate + Upd Production + Proliferation + Apoptosis + Extrusion	Cyclic	0.00781	8	1	0	0	1	0.5	1	1	0	0	1	0	0.5	1	1	1	0	1	0	1	1	1	1	1	1	0.5	0	1	1	1	1	1	1	0	1	0	0.5	0.5	0.5	0.5	1	1	0	0	1	1
24	EB Fate + Proliferation + Apoptosis + Extrusion	Cyclic	0.00781	8	1	0	0	1	0	1	1	0	0	0.5	0	0	1	1	1	0	0	0	1	1	1	1	1	1	1	0	1	0	0	0.5	0.5	0.5	0.5	0.5	0	0.5	0.5	0.5	0.5	1	1	0	0	1	0
25	Multilayering + Apoptosis	Cyclic	0.00781	24	0	1	0	0.625	0	1	0.5	0	1	0.75	0	0	1	0	0	0	0	0.5	1	0.5	1	0.5	0.5	0.5	0	0.5	1	0	0	0.5	0.5	0.5	0.5	0.5	0	0.5	0.5	0.5	0.5	1	1	0	1	0	0
26	Multilayering + Apoptosis + Extrusion	Cyclic	0.00781	24	0	1	0	0.875	0	1	0.5	1	1	0.75	0.25	0	1	0	0	0	0	0.5	1	0.5	1	0.75	0.75	0.5	0	0.5	1	0	0	0.5	0.5	0.5	0.5	0.5	0	0.5	0.5	0.5	0.5	1	1	1	1	0	0
27	Delta Production + Apoptosis	Cyclic	0.00781	24	1	0	0	0.625	0	1	0.5	1	0	0.75	0.125	0	0.5	0	0	0	0	0.5	1	0.5	0.5	0.875	0.875	0.5	0	0.5	0	0	0	0.5	0.5	0.5	0.5	0.5	0	0.5	0.5	0.5	0.5	0.5	1	1	0	0	0
28	EB Fate + Multilayering + Proliferation + Apoptosis + Extrusion	Cyclic	0.00781	8	0	1	0	1	0	1	1	0	1	1	0	0	1	1	1	0	0	0	0	1	1	1	1	1	1	0	1	1	1	1	1	1	0	1	0	0.5	0.5	0.5	0.5	1	1	0	1	1	0
29	EB Fate + Multilayering + Proliferation + Apoptosis + Extrusion	Cyclic	0.00781	8	0	1	0	1	0	0	1	1	1	1	0	0	1	1	1	0	0	0	1	1	1	1	1	1	1	0	1	1	1	1	1	1	0	1	0	0.5	0.5	0.5	0.5	1	0	1	1	1	0
30	Delta Production + Apoptosis	Cyclic	0.00781	24	1	0	0	0.625	0	1	0.5	0	0	0.75	0	0	0.5	0	0	0	0	0.5	1	0.5	0.5	0.875	0.875	0.5	0	0.5	0	0	0	0.5	0.5	0.5	0.5	0.5	0	0.5	0.5	0.5	0.5	0.5	1	0	0	0	0
31	Apoptosis + Extrusion	Cyclic	0.00781	24	1	0	0	0.875	0	1	0.5	0	0	0.75	0	0	0.5	0	0	0	0	0.5	1	0.5	0.5	0.625	0.625	0.5	0	0.5	0	0	0	0.5	0.5	0.5	0.5	0.5	0	0.5	0.5	0.5	0.5	0.5	1	0	0	0	0
32	Multilayering + Apoptosis	Cyclic	0.00781	8	0	1	0	0	0	0	1	0	1	1	0	0	1	0	0	0	0	0	1	0	1	0	0	0	0	0	1	1	1	1	1	1	0	1	0	0.5	0.5	0.5	0.5	1	0	0	1	0	0
33	EE Fate + Delta Production + Apoptosis	Cyclic	0.00781	8	1	0	0	0.625	0	1	0.5	0	0	1	0	0	0.5	0	0	1	0	0.5	0	0.5	0.5	0.875	0.875	0.5	0	0.5	0	1	1	1	1	1	0	1	0	0.5	0.5	0.5	0.5	0.5	1	0	0	0	0
34	EE Fate + Multilayering + Apoptosis	Cyclic	0.00781	8	0	1	0	0.625	0	1	0.5	0	1	1	0	0	1	0	0	1	0	0.5	0	0.5	1	0.5	0.5	0.5	0	0.5	1	1	1	1	1	1	0	1	0	0.5	0.5	0.5	0.5	1	1	0	1	0	0
35	Multilayering + Apoptosis	Cyclic	0.00781	8	0	1	0	0.625	0.5	1	0.5	1	1	1	0.375	0.5	1	0	0	0	1	0.5	1	0.5	1	0.625	0.625	0.5	0	0.5	1	1	1	1	1	1	0	1	0	0.5	0.5	0.5	0.5	1	1	1	1	0	1
36	Delta Production + Apoptosis	Cyclic	0.00781	8	1	0	0	0.625	0.5	1	0.5	1	0	1	0.125	0.5	0.5	0	0	0	1	0.5	1	0.5	0.5	0.875	0.875	0.5	0	0.5	0	1	1	1	1	1	0	1	0	0.5	0.5	0.5	0.5	0.5	1	1	0	0	1
37	Delta Production + Apoptosis	Cyclic	0.00781	8	1	0	0	0.625	0.5	1	0.5	1	0	1	0.125	0.5	0.5	0	0	0	1	0.5	1	0.5	0.5	0.875	0.875	0.5	0	0.5	0	1	1	1	1	1	0	1	0	0.5	0.5	0.5	0.5	0.5	1	1	0	0	1
38	Apoptosis	Cyclic	0.00781	40	1	0	0	0.4	0	0	0.8	1	0	1	0.2	0	0.2	0	0	0	0	0	1	0.2	0.2	0.8	0.8	0.2	0	0	0	1	1	1	1	1	0	1	0	0.5	0.5	0.5	0.5	0.6	0	1	0	0	0
39	Multilayering + Apoptosis	Cyclic	0.00781	8	0	1	0	0.625	0.5	1	0.5	0	1	1	0	0.5	1	0	0	0	1	0.5	1	0.5	1	0.5	0.5	0.5	0	0.5	1	1	1	1	1	1	0	1	0	0.5	0.5	0.5	0.5	1	1	0	1	0	1
40	Multilayering + Apoptosis	Cyclic	0.00781	8	0	1	0	0.625	0.5	1	0.5	1	1	1	0.375	0.5	1	0	0	0	1	0.5	1	0.5	1	0.625	0.625	0.5	0	0.5	1	1	1	1	1	1	0	1	0	0.5	0.5	0.5	0.5	1	1	1	1	0	1
41	EE Fate + Apoptosis + Extrusion	Cyclic	0.00781	8	1	0	0	0.875	0	1	0.5	1	0	1	0.25	0	0.5	0	0	1	0	0.5	0	0.5	0.5	0.75	0.75	0.5	0	0.5	0	1	1	1	1	1	0	1	0	0.5	0.5	0.5	0.5	0.5	1	1	0	0	0
42	EE Fate + Delta Production + Apoptosis	Cyclic	0.00781	8	1	0	0	0.625	0.5	1	0.5	0	0	1	0	0.5	0.5	0	0	1	1	0.5	0	0.5	0.5	0.875	0.875	0.5	0	0.5	0	1	1	1	1	1	0	1	0	0.5	0.5	0.5	0.5	0.5	1	0	0	0	1
43	EE Fate + Apoptosis + Extrusion	Cyclic	0.00781	8	1	0	0	0.875	0	1	0.5	0	0	1	0	0	0.5	0	0	1	0	0.5	0	0.5	0.5	0.625	0.625	0.5	0	0.5	0	1	1	1	1	1	0	1	0	0.5	0.5	0.5	0.5	0.5	1	0	0	0	0
44	EB Fate + Upd Production + Proliferation + Apoptosis + Extrusion	Cyclic	0.00781	8	1	0	0	1	0.5	1	1	0	0	1	0	0.5	1	1	1	0	1	0	1	1	1	1	1	1	0.5	0	1	1	1	1	1	1	0	1	0	0.5	0.5	0.5	0.5	1	1	0	0	1	1
45	EB Fate + Proliferation + Apoptosis + Extrusion	Cyclic	0.00781	8	1	0	0	1	0	1	1	1	0	1	0	0	1	1	1	0	0	0	0	1	1	1	1	1	1	0	1	1	1	1	1	1	0	1	0	0.5	0.5	0.5	0.5	1	1	1	0	1	0
46	EB Fate + Proliferation + Apoptosis + Extrusion	Cyclic	0.00781	24	1	0	0	1	0	1	1	0	0	0.5	0	0	1	1	1	0	0	0	1	1	1	1	1	1	1	0	1	0	0	0.5	0.5	0.5	0.5	0.5	0	0.5	0.5	0.5	0.5	1	1	0	0	1	0
47	Apoptosis + Extrusion	Cyclic	0.00391	8	1	0	0	0.875	0.5	1	0.5	1	0	1	0.25	0.5	0.5	0	0	0	1	0.5	1	0.5	0.5	0.75	0.75	0.5	0	0.5	0	1	1	1	1	1	0	1	0	0.5	0.5	0.5	0.5	0.5	1	1	0	0	1
48	EB Fate + Upd Production + Multilayering + Proliferation + Apoptosis + Extrusion	Cyclic	0.00391	8	0	1	0	1	0.5	1	1	1	1	1	0	0.5	1	1	1	0	1	0	1	1	1	1	1	1	0.5	0	1	1	1	1	1	1	0	1	0	0.5	0.5	0.5	0.5	1	1	1	1	1	1
49	Apoptosis + Extrusion	Cyclic	0.00391	8	1	0	0	0.875	0.5	1	0.5	0	0	1	0	0.5	0.5	0	0	0	1	0.5	1	0.5	0.5	0.625	0.625	0.5	0	0.5	0	1	1	1	1	1	0	1	0	0.5	0.5	0.5	0.5	0.5	1	0	0	0	1
50	EB Fate + Upd Production + Multilayering + Proliferation + Apoptosis + Extrusion	Cyclic	0.00391	8	0	1	0	1	0.5	1	1	0	1	1	0	0.5	1	1	1	0	1	0	1	1	1	1	1	1	0.5	0	1	1	1	1	1	1	0	1	0	0.5	0.5	0.5	0.5	1	1	0	1	1	1
51	EB Fate + Proliferation + Apoptosis + Extrusion	Cyclic	0.00391	24	1	0	0	1	0	1	1	1	0	0.5	0	0	1	1	1	0	0	0	1	1	1	1	1	1	1	0	1	0	0	0.5	0.5	0.5	0.5	0.5	0	0.5	0.5	0.5	0.5	1	1	1	0	1	0
52	EE Fate + Apoptosis + Extrusion	Cyclic	0.00391	8	1	0	0	0.875	0.5	1	0.5	0	0	1	0	0.5	0.5	0	0	1	1	0.5	0	0.5	0.5	0.625	0.625	0.5	0	0.5	0	1	1	1	1	1	0	1	0	0.5	0.5	0.5	0.5	0.5	1	0	0	0	1
53	EE Fate + Multilayering + Apoptosis + Extrusion	Cyclic	0.00391	8	0	1	0	0.875	0	1	0.5	0	1	1	0	0	1	0	0	1	0	0.5	0	0.5	1	0.5	0.5	0.5	0	0.5	1	1	1	1	1	1	0	1	0	0.5	0.5	0.5	0.5	1	1	0	1	0	0
54	EE Fate + Delta Production + Apoptosis	Cyclic	0.00391	8	1	0	0	0.625	0.5	1	0.5	1	0	1	0.125	0.5	0.5	0	0	1	1	0.5	0	0.5	0.5	0.875	0.875	0.5	0	0.5	0	1	1	1	1	1	0	1	0	0.5	0.5	0.5	0.5	0.5	1	1	0	0	1
55	EB Fate + Upd Production + Multilayering + Proliferation + Apoptosis + Extrusion	Cyclic	0.00391	8	0	1	0	1	0.5	1	1	0	1	1	0	0.5	1	1	1	0	1	0	1	1	1	1	1	1	0.5	0	1	1	1	1	1	1	0	1	0	0.5	0.5	0.5	0.5	1	1	0	1	1	1
56	EB Fate + Upd Production + Multilayering + Proliferation + Apoptosis + Extrusion	Cyclic	0.00391	8	0	1	0	1	0.5	1	1	1	1	0.5	0	0.5	1	1	1	0	1	0	1	1	1	1	1	1	0.5	0	1	0	0	0.5	0.5	0.5	0.5	0.5	0	0.5	0.5	0.5	0.5	1	1	1	1	1	1
57	Multilayering + Apoptosis + Extrusion	Cyclic	0.00391	8	0	1	0	0.875	0.5	1	0.5	1	1	1	0.25	0.5	1	0	0	0	1	0.5	1	0.5	1	0.75	0.75	0.5	0	0.5	1	1	1	1	1	1	0	1	0	0.5	0.5	0.5	0.5	1	1	1	1	0	1
58	EB Fate + Upd Production + Multilayering + Proliferation + Apoptosis + Extrusion	Cyclic	0.00391	8	0	1	0	1	0.5	1	1	1	1	1	0	0.5	1	1	1	0	1	0	1	1	1	1	1	1	0.5	0	1	1	1	1	1	1	0	1	0	0.5	0.5	0.5	0.5	1	1	1	1	1	1
59	EB Fate + Upd Production + Proliferation + Apoptosis + Extrusion	Cyclic	0.00391	8	1	0	0	1	0.5	1	1	0	0	1	0	0.5	1	1	1	0	1	0	1	1	1	1	1	1	0.5	0	1	1	1	1	1	1	0	1	0	0.5	0.5	0.5	0.5	1	1	0	0	1	1
60	Multilayering + Apoptosis	Cyclic	0.00391	24	0	0.75	0.25	0	0.5	0	1	0	1	1	0	0.5	0.75	0	0	0	1	0	1	0	0.75	0.25	0.25	0	0	0	0.75	0	0	0.5	0.5	0.5	0.5	0.5	0	0.5	0.5	0.5	0.5	0.875	0	0	1	0	1
61	Multilayering + Apoptosis	Cyclic	0.00391	24	0	1	0	0.625	0.5	1	0.5	0	1	0.75	0	0.5	1	0	0	0	1	0.5	1	0.5	1	0.5	0.5	0.5	0	0.5	1	0	0	0.5	0.5	0.5	0.5	0.5	0	0.5	0.5	0.5	0.5	1	1	0	1	0	1
62	EB Fate + Proliferation + Apoptosis + Extrusion	Cyclic	0.00391	24	1	0	0	1	0	1	1	0	0	0.5	0	0	1	1	1	0	0	0	1	1	1	1	1	1	1	0	1	0	0	0.5	0.5	0.5	0.5	0.5	0	0.5	0.5	0.5	0.5	1	1	0	0	1	0
63	EE Fate + Multilayering + Apoptosis	Cyclic	0.00391	8	0	1	0	0.625	0.5	1	0.5	0	1	1	0	0.5	1	0	0	1	1	0.5	0	0.5	1	0.5	0.5	0.5	0	0.5	1	1	1	1	1	1	0	1	0	0.5	0.5	0.5	0.5	1	1	0	1	0	1
64	EB Fate + Upd Production + Multilayering + Proliferation + Apoptosis + Extrusion	Cyclic	0.00391	24	0	1	0	1	0.5	0	1	0	1	0.5	0	0.5	1	1	1	0.5	1	0	0	1	1	1	1	1	0.5	0	1	0	0	0.5	0.5	0.5	0.5	0.5	0	0.5	0.5	0.5	0.5	1	0	0	1	1	1
65	EB Fate + Upd Production + Multilayering + Proliferation + Apoptosis + Extrusion	Cyclic	0.00391	8	0	1	0	1	0.5	1	1	0	1	1	0	0.5	1	1	1	0	1	0	1	1	1	1	1	1	0.5	0	1	1	1	1	1	1	0	1	0	0.5	0.5	0.5	0.5	1	1	0	1	1	1
66	EE Fate + Multilayering + Apoptosis	Cyclic	0.00391	8	0	0.75	0.25	0	0.5	0	1	0	1	1	0	0.5	0.75	0	0	1	1	0	0	0	0.75	0.25	0.25	0	0	0	0.75	1	1	1	1	1	0	1	0	0.5	0.5	0.5	0.5	0.875	0	0	1	0	1
67	EE Fate + Delta Production + Apoptosis	Cyclic	0.00391	8	1	0	0	0.625	0	1	0.5	1	0	1	0.125	0	0.5	0	0	1	0	0.5	0	0.5	0.5	0.875	0.875	0.5	0	0.5	0	1	1	1	1	1	0	1	0	0.5	0.5	0.5	0.5	0.5	1	1	0	0	0
68	EB Fate + Upd Production + Multilayering + Proliferation + Apoptosis + Extrusion	Cyclic	0.00391	8	0	1	0	1	0.5	1	1	1	1	1	0	0.5	1	1	1	0	1	0	1	1	1	1	1	1	0.5	0	1	1	1	1	1	1	0	1	0	0.5	0.5	0.5	0.5	1	1	1	1	1	1
69	EE Fate + Delta Production + Apoptosis	Cyclic	0.00391	24	1	0	0	0.625	0	1	0.5	0	0	0.75	0	0	0.5	0	0	1	0	0.5	0	0.5	0.5	0.875	0.875	0.5	0	0.5	0	0	0	0.5	0.5	0.5	0.5	0.5	0	0.5	0.5	0.5	0.5	0.5	1	0	0	0	0
70	Delta Production + Apoptosis	Cyclic	0.00391	8	1	0	0	0.625	0.5	1	0.5	0	0	1	0	0.5	0.5	0	0	0	1	0.5	1	0.5	0.5	0.875	0.875	0.5	0	0.5	0	1	1	1	1	1	0	1	0	0.5	0.5	0.5	0.5	0.5	1	0	0	0	1
71	EB Fate + Upd Production + Proliferation + Apoptosis + Extrusion	Cyclic	0.00391	24	1	0	0	1	0.5	1	1	0	0	0.5	0	0.5	1	1	1	0	1	0	1	1	1	1	1	1	0.5	0	1	0	0	0.5	0.5	0.5	0.5	0.5	0	0.5	0.5	0.5	0.5	1	1	0	0	1	1
72	EE Fate + Apoptosis + Extrusion	Cyclic	0.00391	24	1	0	0	0.875	0.5	1	0.5	1	0	0.75	0.25	0.5	0.5	0	0	1	1	0.5	0	0.5	0.5	0.75	0.75	0.5	0	0.5	0	0	0	0.5	0.5	0.5	0.5	0.5	0	0.5	0.5	0.5	0.5	0.5	1	1	0	0	1
73	EB Fate + Multilayering + Proliferation + Apoptosis + Extrusion	Cyclic	0.00391	8	0	1	0	1	0	1	1	0	1	0.5	0	0	1	1	1	0	0	0	1	1	1	1	1	1	1	0	1	0	0	0.5	0.5	0.5	0.5	0.5	0	0.5	0.5	0.5	0.5	1	1	0	1	1	0
74	EE Fate + Multilayering + Apoptosis	Cyclic	0.00391	8	0	1	0	0.625	0.5	1	0.5	1	1	1	0.375	0.5	1	0	0	1	1	0.5	0	0.5	1	0.625	0.625	0.5	0	0.5	1	1	1	1	1	1	0	1	0	0.5	0.5	0.5	0.5	1	1	1	1	0	1
75	EB Fate + Upd Production + Multilayering + Proliferation + Apoptosis + Extrusion	Cyclic	0.00391	8	0	1	0	1	0.5	1	1	1	1	1	0	0.5	1	1	1	0	1	0	1	1	1	1	1	1	0.5	0	1	1	1	1	1	1	0	1	0	0.5	0.5	0.5	0.5	1	1	1	1	1	1
76	Apoptosis + Extrusion	Cyclic	0.00391	24	1	0	0	0.875	0.5	1	0.5	0	0	0.75	0	0.5	0.5	0	0	0	1	0.5	1	0.5	0.5	0.625	0.625	0.5	0	0.5	0	0	0	0.5	0.5	0.5	0.5	0.5	0	0.5	0.5	0.5	0.5	0.5	1	0	0	0	1
77	EB Fate + Upd Production + Multilayering + Proliferation + Apoptosis + Extrusion	Cyclic	0.00391	24	0	1	0	1	0.5	1	1	0	1	0.5	0	0.5	1	1	1	0	1	0	1	1	1	1	1	1	0.5	0	1	0	0	0.5	0.5	0.5	0.5	0.5	0	0.5	0.5	0.5	0.5	1	1	0	1	1	1
78	EB Fate + Upd Production + Proliferation + Apoptosis + Extrusion	Cyclic	0.00391	8	1	0	0	1	0.5	0	1	0	0	1	0	0.5	1	1	1	0	1	0	1	1	1	1	1	1	0.5	0	1	1	1	1	1	1	0	1	0	0.5	0.5	0.5	0.5	1	0	0	0	1	1
79	Delta Production + Apoptosis	Cyclic	0.00391	24	1	0	0	0.625	0.5	1	0.5	1	0	0.75	0.125	0.5	0.5	0	0	0	1	0.5	1	0.5	0.5	0.875	0.875	0.5	0	0.5	0	0	0	0.5	0.5	0.5	0.5	0.5	0	0.5	0.5	0.5	0.5	0.5	1	1	0	0	1
80	EB Fate + Multilayering + Proliferation + Apoptosis + Extrusion	Cyclic	0.00391	8	0	1	0	1	0	1	1	1	1	1	0	0	1	1	1	0	0	0	1	1	1	1	1	1	1	0	1	1	1	1	1	1	0	1	0	0.5	0.5	0.5	0.5	1	1	1	1	1	0
81	Apoptosis + Extrusion	Cyclic	0.00391	24	1	0	0	0.875	0	1	0.5	1	0	0.75	0.25	0	0.5	0	0	0	0	0.5	1	0.5	0.5	0.75	0.75	0.5	0	0.5	0	0	0	0.5	0.5	0.5	0.5	0.5	0	0.5	0.5	0.5	0.5	0.5	1	1	0	0	0
82	Multilayering + Apoptosis	Cyclic	0.00391	8	0	1	0	0.625	0.5	1	0.5	0	1	1	0	0.5	1	0	0	0	1	0.5	1	0.5	1	0.5	0.5	0.5	0	0.5	1	1	1	1	1	1	0	1	0	0.5	0.5	0.5	0.5	1	1	0	1	0	1
83	EB Fate + Upd Production + Multilayering + Proliferation + Apoptosis + Extrusion	Cyclic	0.00391	24	0	1	0	1	0.5	1	1	1	1	0.5	0	0.5	1	1	1	0	1	0	1	1	1	1	1	1	0.5	0	1	0	0	0.5	0.5	0.5	0.5	0.5	0	0.5	0.5	0.5	0.5	1	1	1	1	1	1
84	Delta Production + Apoptosis	Cyclic	0.00391	8	1	0	0	0.625	0.5	1	0.5	0	0	1	0	0.5	0.5	0	0	0	1	0.5	1	0.5	0.5	0.875	0.875	0.5	0	0.5	0	1	1	1	1	1	0	1	0	0.5	0.5	0.5	0.5	0.5	1	0	0	0	1
85	EE Fate + Apoptosis + Extrusion	Cyclic	0.00391	8	1	0	0	0.875	0.5	1	0.5	1	0	1	0.25	0.5	0.5	0	0	1	1	0.5	0	0.5	0.5	0.75	0.75	0.5	0	0.5	0	1	1	1	1	1	0	1	0	0.5	0.5	0.5	0.5	0.5	1	1	0	0	1
86	Apoptosis + Extrusion	Cyclic	0.00391	8	1	0	0	0.875	0.5	1	0.5	0	0	1	0	0.5	0.5	0	0	0	1	0.5	1	0.5	0.5	0.625	0.625	0.5	0	0.5	0	1	1	1	1	1	0	1	0	0.5	0.5	0.5	0.5	0.5	1	0	0	0	1
87	EB Fate + Upd Production + Proliferation + Apoptosis + Extrusion	Cyclic	0.00391	8	1	0	0	1	0.5	1	1	0	0	0.5	0	0.5	1	1	1	0	1	0	1	1	1	1	1	1	0.5	0	1	0	0	0.5	0.5	0.5	0.5	0.5	0	0.5	0.5	0.5	0.5	1	1	0	0	1	1
88	EE Fate + Multilayering + Apoptosis	Cyclic	0.00391	8	0	1	0	0.625	0	1	0.5	1	1	1	0.375	0	1	0	0	1	0	0.5	0	0.5	1	0.625	0.625	0.5	0	0.5	1	1	1	1	1	1	0	1	0	0.5	0.5	0.5	0.5	1	1	1	1	0	0
89	EB Fate + Proliferation + Apoptosis + Extrusion	Cyclic	0.00391	24	1	0	0	1	0	1	1	1	0	0.5	0	0	1	1	1	0	0	0	1	1	1	1	1	1	1	0	1	0	0	0.5	0.5	0.5	0.5	0.5	0	0.5	0.5	0.5	0.5	1	1	1	0	1	0
90	EB Fate + Upd Production + Proliferation + Apoptosis + Extrusion	Cyclic	0.00391	8	1	0	0	1	0.5	1	1	0	0	1	0	0.5	1	1	1	0	1	0	1	1	1	1	1	1	0.5	0	1	1	1	1	1	1	0	1	0	0.5	0.5	0.5	0.5	1	1	0	0	1	1
91	EB Fate + Proliferation + Apoptosis + Extrusion	Cyclic	0.00391	8	1	0	0	1	0	0	1	0	0	1	0	0	1	1	1	0	0	0	0	1	1	1	1	1	1	0	1	1	1	1	1	1	0	1	0	0.5	0.5	0.5	0.5	1	0	0	0	1	0
92	Multilayering + Apoptosis	Cyclic	0.00391	56	0	1	0	0.571428571428571	0	0	0.571428571428571	1	1	1	0.428571428571429	0	1	0	0	0	0	0	1	0.428571428571429	1	0.571428571428571	0.571428571428571	0.428571428571429	0	0	1	1	1	1	1	1	0	1	0	0.5	0.5	0.5	0.5	1	0	1	1	0	0
93	Multilayering + Apoptosis	Cyclic	0.00391	8	0	1	0	0	0.5	0	1	0	1	1	0	0.5	1	0	0	0	1	0	1	0	1	0	0	0	0	0	1	1	1	1	1	1	0	1	0	0.5	0.5	0.5	0.5	1	0	0	1	0	1
94	EB Fate + Upd Production + Multilayering + Proliferation + Apoptosis + Extrusion	Cyclic	0.00391	8	0	1	0	1	0.5	1	1	1	1	1	0	0.5	1	1	1	0.5	1	0	0	1	1	1	1	1	0.5	0	1	1	1	1	1	1	0	1	0	0.5	0.5	0.5	0.5	1	1	1	1	1	1
95	EB Fate + Upd Production + Proliferation + Apoptosis + Extrusion	Cyclic	0.00391	8	1	0	0	1	0.5	1	1	0	0	1	0	0.5	1	1	1	0.5	1	0	0	1	1	1	1	1	0.5	0	1	1	1	1	1	1	0	1	0	0.5	0.5	0.5	0.5	1	1	0	0	1	1
96	EE Fate + Apoptosis + Extrusion	Cyclic	0.00391	8	1	0	0	0.875	0.5	1	0.5	0	0	1	0	0.5	0.5	0	0	1	1	0.5	0	0.5	0.5	0.625	0.625	0.5	0	0.5	0	1	1	1	1	1	0	1	0	0.5	0.5	0.5	0.5	0.5	1	0	0	0	1
97	EB Fate + Upd Production + Proliferation + Apoptosis + Extrusion	Cyclic	0.00391	8	1	0	0	1	0.5	1	1	0	0	1	0	0.5	1	1	1	0	1	0	1	1	1	1	1	1	0.5	0	1	1	1	1	1	1	0	1	0	0.5	0.5	0.5	0.5	1	1	0	0	1	1
98	EB Fate + Proliferation + Apoptosis + Extrusion	Cyclic	0.00391	8	1	0	0	1	0	0	1	0	0	1	0	0	1	1	1	0	0	0	1	1	1	1	1	1	1	0	1	1	1	1	1	1	0	1	0	0.5	0.5	0.5	0.5	1	0	0	0	1	0
99	Multilayering + Apoptosis	Cyclic	0.00391	24	0	1	0	0.625	0	1	0.5	0	1	0.75	0	0	1	0	0	0	0	0.5	1	0.5	1	0.5	0.5	0.5	0	0.5	1	0	0	0.5	0.5	0.5	0.5	0.5	0	0.5	0.5	0.5	0.5	1	1	0	1	0	0
100	Apoptosis + Extrusion	Cyclic	0.00391	8	1	0	0	0.875	0.5	1	0.5	1	0	1	0.25	0.5	0.5	0	0	0	1	0.5	1	0.5	0.5	0.75	0.75	0.5	0	0.5	0	1	1	1	1	1	0	1	0	0.5	0.5	0.5	0.5	0.5	1	1	0	0	1
101	EB Fate + Multilayering + Proliferation + Apoptosis + Extrusion	Cyclic	0.00391	24	0	1	0	1	0	1	1	0	1	0.5	0	0	1	1	1	0	0	0	0	1	1	1	1	1	1	0	1	0	0	0.5	0.5	0.5	0.5	0.5	0	0.5	0.5	0.5	0.5	1	1	0	1	1	0
102	EB Fate + Upd Production + Proliferation + Apoptosis + Extrusion	Cyclic	0.00391	8	1	0	0	1	0.5	1	1	0	0	1	0	0.5	1	1	1	0.5	1	0	0	1	1	1	1	1	0.5	0	1	1	1	1	1	1	0	1	0	0.5	0.5	0.5	0.5	1	1	0	0	1	1
103	EB Fate + Upd Production + Multilayering + Proliferation + Apoptosis + Extrusion	Cyclic	0.00391	8	0	1	0	1	0.5	1	1	1	1	1	0	0.5	1	1	1	0	1	0	1	1	1	1	1	1	0.5	0	1	1	1	1	1	1	0	1	0	0.5	0.5	0.5	0.5	1	1	1	1	1	1
104	Apoptosis + Extrusion	Cyclic	0.00391	24	1	0	0	0.875	0.5	1	0.5	0	0	0.75	0	0.5	0.5	0	0	0	1	0.5	1	0.5	0.5	0.625	0.625	0.5	0	0.5	0	0	0	0.5	0.5	0.5	0.5	0.5	0	0.5	0.5	0.5	0.5	0.5	1	0	0	0	1
105	EE Fate + Multilayering + Apoptosis + Extrusion	Cyclic	0.00391	8	0	1	0	0.875	0.5	1	0.5	0	1	0.75	0	0.5	1	0	0	1	1	0.5	0	0.5	1	0.5	0.5	0.5	0	0.5	1	0	0	0.5	0.5	0.5	0.5	0.5	0	0.5	0.5	0.5	0.5	1	1	0	1	0	1
106	EB Fate + Multilayering + Proliferation + Apoptosis + Extrusion	Cyclic	0.00391	24	0	1	0	1	0	1	1	0	1	0.5	0	0	1	1	1	0	0	0	1	1	1	1	1	1	1	0	1	0	0	0.5	0.5	0.5	0.5	0.5	0	0.5	0.5	0.5	0.5	1	1	0	1	1	0
107	EB Fate + Upd Production + Multilayering + Proliferation + Apoptosis + Extrusion	Cyclic	0.00391	8	0	1	0	1	0.5	1	1	1	1	1	0	0.5	1	1	1	0	1	0	1	1	1	1	1	1	0.5	0	1	1	1	1	1	1	0	1	0	0.5	0.5	0.5	0.5	1	1	1	1	1	1
108	EE Fate + Apoptosis + Extrusion	Cyclic	0.00391	8	1	0	0	0.875	0	1	0.5	0	0	0.75	0	0	0.5	0	0	1	0	0.5	0	0.5	0.5	0.625	0.625	0.5	0	0.5	0	0	0	0.5	0.5	0.5	0.5	0.5	0	0.5	0.5	0.5	0.5	0.5	1	0	0	0	0
109	Apoptosis + Extrusion	Cyclic	0.00391	8	1	0	0	0.875	0.5	1	0.5	0	0	1	0	0.5	0.5	0	0	0	1	0.5	1	0.5	0.5	0.625	0.625	0.5	0	0.5	0	1	1	1	1	1	0	1	0	0.5	0.5	0.5	0.5	0.5	1	0	0	0	1
110	Delta Production + Apoptosis	Cyclic	0.00391	8	1	0	0	0.625	0.5	1	0.5	1	0	1	0.125	0.5	0.5	0	0	0	1	0.5	1	0.5	0.5	0.875	0.875	0.5	0	0.5	0	1	1	1	1	1	0	1	0	0.5	0.5	0.5	0.5	0.5	1	1	0	0	1
111	EB Fate + Upd Production + Proliferation + Apoptosis + Extrusion	Cyclic	0.00391	8	1	0	0	1	0.5	1	1	1	0	1	0	0.5	1	1	1	0	1	0	1	1	1	1	1	1	0.5	0	1	1	1	1	1	1	0	1	0	0.5	0.5	0.5	0.5	1	1	1	0	1	1
112	Delta Production + Apoptosis	Cyclic	0.00391	8	1	0	0	0.625	0.5	1	0.5	1	0	1	0.125	0.5	0.5	0	0	0	1	0.5	1	0.5	0.5	0.875	0.875	0.5	0	0.5	0	1	1	1	1	1	0	1	0	0.5	0.5	0.5	0.5	0.5	1	1	0	0	1
113	Multilayering + Apoptosis	Cyclic	0.00391	8	0	1	0	0.625	0.5	1	0.5	0	1	1	0	0.5	1	0	0	0	1	0.5	1	0.5	1	0.5	0.5	0.5	0	0.5	1	1	1	1	1	1	0	1	0	0.5	0.5	0.5	0.5	1	1	0	1	0	1
114	EB Fate + Upd Production + Multilayering + Proliferation + Apoptosis + Extrusion	Cyclic	0.00391	8	0	1	0	1	0.5	0	1	0	1	1	0	0.5	1	1	1	0	1	0	1	1	1	1	1	1	0.5	0	1	1	1	1	1	1	0	1	0	0.5	0.5	0.5	0.5	1	0	0	1	1	1
115	Apoptosis + Extrusion	Cyclic	0.00391	24	1	0	0	0.875	0	1	0.5	0	0	0.75	0	0	0.5	0	0	0	0	0.5	1	0.5	0.5	0.625	0.625	0.5	0	0.5	0	0	0	0.5	0.5	0.5	0.5	0.5	0	0.5	0.5	0.5	0.5	0.5	1	0	0	0	0
116	Multilayering + Apoptosis	Cyclic	0.00391	8	0	1	0	0	0.5	0	1	0	1	1	0	0.5	1	0	0	0	1	0	1	0	1	0	0	0	0	0	1	1	1	1	1	1	0	1	0	0.5	0.5	0.5	0.5	1	0	0	1	0	1
117	EB Fate + Proliferation + Apoptosis + Extrusion	Cyclic	0.00391	24	1	0	0	1	0	1	1	0	0	0.5	0	0	1	1	1	0	0	0	0	1	1	1	1	1	1	0	1	0	0	0.5	0.5	0.5	0.5	0.5	0	0.5	0.5	0.5	0.5	1	1	0	0	1	0
118	Multilayering + Apoptosis	Cyclic	0.00391	24	0	1	0	0.625	0.5	1	0.5	1	1	0.75	0.375	0.5	1	0	0	0	1	0.5	1	0.5	1	0.625	0.625	0.5	0	0.5	1	0	0	0.5	0.5	0.5	0.5	0.5	0	0.5	0.5	0.5	0.5	1	1	1	1	0	1
119	EE Fate + Delta Production + Apoptosis	Cyclic	0.00391	8	1	0	0	0	0.5	0	1	0	0	1	0	0.5	0	0	0	1	1	0	0	0	0	1	1	0	0	0	0	1	1	1	1	1	0	1	0	0.5	0.5	0.5	0.5	0.5	0	0	0	0	1
120	Multilayering + Apoptosis + Extrusion	Cyclic	0.00391	24	0	1	0	0.875	0	1	0.5	1	1	0.75	0.25	0	1	0	0	0	0	0.5	1	0.5	1	0.75	0.75	0.5	0	0.5	1	0	0	0.5	0.5	0.5	0.5	0.5	0	0.5	0.5	0.5	0.5	1	1	1	1	0	0
121	Multilayering + Apoptosis	Cyclic	0.00391	8	0	1	0	0	0.5	0	1	0	1	1	0	0.5	1	0	0	0	1	0	1	0	1	0	0	0	0	0	1	1	1	1	1	1	0	1	0	0.5	0.5	0.5	0.5	1	0	0	1	0	1
122	EB Fate + Upd Production + Proliferation + Apoptosis + Extrusion	Cyclic	0.00391	8	1	0	0	1	0.5	1	1	1	0	1	0	0.5	1	1	1	0	1	0	1	1	1	1	1	1	0.5	0	1	1	1	1	1	1	0	1	0	0.5	0.5	0.5	0.5	1	1	1	0	1	1
123	Multilayering + Apoptosis + Extrusion	Cyclic	0.00391	8	0	1	0	0.875	0.5	1	0.5	0	1	0.75	0	0.5	1	0	0	0	1	0.5	1	0.5	1	0.5	0.5	0.5	0	0.5	1	0	0	0.5	0.5	0.5	0.5	0.5	0	0.5	0.5	0.5	0.5	1	1	0	1	0	1
124	Delta Production + Apoptosis	Cyclic	0.00391	8	1	0	0	0	0.5	0	1	0	0	1	0	0.5	0	0	0	0	1	0	1	0	0	1	1	0	0	0	0	1	1	1	1	1	0	1	0	0.5	0.5	0.5	0.5	0.5	0	0	0	0	1
125	EB Fate + Proliferation + Apoptosis + Extrusion	Cyclic	0.00391	24	1	0	0	1	0	0	1	1	0	0.5	0	0	1	1	1	0	0	0	0	1	1	1	1	1	1	0	1	0	0	0.5	0.5	0.5	0.5	0.5	0	0.5	0.5	0.5	0.5	1	0	1	0	1	0
126	Delta Production + Apoptosis	Cyclic	0.00391	8	1	0	0	0	0.5	0	1	0	0	1	0	0.5	0	0	0	0	1	0	1	0	0	1	1	0	0	0	0	1	1	1	1	1	0	1	0	0.5	0.5	0.5	0.5	0.5	0	0	0	0	1
127	EB Fate + Proliferation + Apoptosis + Extrusion	Cyclic	0.00391	8	1	0	0	1	0	0	1	1	0	1	0	0	1	1	1	0	0	0	0	1	1	1	1	1	1	0	1	1	1	1	1	1	0	1	0	0.5	0.5	0.5	0.5	1	0	1	0	1	0
128	Multilayering + Apoptosis	Cyclic	0.00391	8	0	1	0	0.625	0.5	1	0.5	0	1	1	0	0.5	1	0	0	0	1	0.5	1	0.5	1	0.5	0.5	0.5	0	0.5	1	1	1	1	1	1	0	1	0	0.5	0.5	0.5	0.5	1	1	0	1	0	1
129	EB Fate + Upd Production + Multilayering + Proliferation + Apoptosis + Extrusion	Cyclic	0.00391	8	0	1	0	1	0.5	1	1	0	1	1	0	0.5	1	1	1	0	1	0	1	1	1	1	1	1	0.5	0	1	1	1	1	1	1	0	1	0	0.5	0.5	0.5	0.5	1	1	0	1	1	1
130	Apoptosis + Extrusion	Cyclic	0.00391	8	1	0	0	0.875	0.5	1	0.5	1	0	1	0.25	0.5	0.5	0	0	0	1	0.5	1	0.5	0.5	0.75	0.75	0.5	0	0.5	0	1	1	1	1	1	0	1	0	0.5	0.5	0.5	0.5	0.5	1	1	0	0	1
131	EB Fate + Proliferation + Apoptosis + Extrusion	Cyclic	0.00391	24	1	0	0	1	0	1	1	1	0	0.5	0	0	1	1	1	0	0	0	0	1	1	1	1	1	1	0	1	0	0	0.5	0.5	0.5	0.5	0.5	0	0.5	0.5	0.5	0.5	1	1	1	0	1	0
132	EB Fate + Multilayering + Proliferation + Apoptosis + Extrusion	Cyclic	0.00391	24	0	1	0	1	0	0	1	0	1	0.5	0	0	1	1	1	0	0	0	0	1	1	1	1	1	1	0	1	0	0	0.5	0.5	0.5	0.5	0.5	0	0.5	0.5	0.5	0.5	1	0	0	1	1	0
133	EB Fate + Proliferation + Apoptosis + Extrusion	Cyclic	0.00391	8	1	0	0	1	0	0	1	0	0	1	0	0	1	1	1	0	0	0	1	1	1	1	1	1	1	0	1	1	1	1	1	1	0	1	0	0.5	0.5	0.5	0.5	1	0	0	0	1	0
134	EB Fate + Upd Production + Multilayering + Proliferation + Apoptosis + Extrusion	Cyclic	0.00391	24	0	1	0	1	0.5	1	1	0	1	0.5	0	0.5	1	1	1	0	1	0	1	1	1	1	1	1	0.5	0	1	0	0	0.5	0.5	0.5	0.5	0.5	0	0.5	0.5	0.5	0.5	1	1	0	1	1	1
135	EB Fate + Upd Production + Proliferation + Apoptosis + Extrusion	Cyclic	0.00391	8	1	0	0	1	0.5	1	1	0	0	1	0	0.5	1	1	1	0.5	1	0	0	1	1	1	1	1	0.5	0	1	1	1	1	1	1	0	1	0	0.5	0.5	0.5	0.5	1	1	0	0	1	1
136	EB Fate + Upd Production + Multilayering + Proliferation + Apoptosis + Extrusion	Cyclic	0.00391	24	0	1	0	1	0.5	0	1	1	1	0.5	0	0.5	1	1	1	0	1	0	1	1	1	1	1	1	0.5	0	1	0	0	0.5	0.5	0.5	0.5	0.5	0	0.5	0.5	0.5	0.5	1	0	1	1	1	1
137	EB Fate + Upd Production + Proliferation + Apoptosis + Extrusion	Cyclic	0.00391	8	1	0	0	1	0.5	1	1	0	0	1	0	0.5	1	1	1	0	1	0	1	1	1	1	1	1	0.5	0	1	1	1	1	1	1	0	1	0	0.5	0.5	0.5	0.5	1	1	0	0	1	1
138	Delta Production + Apoptosis	Cyclic	0.00391	8	1	0	0	0.625	0.5	1	0.5	1	0	0.75	0.125	0.5	0.5	0	0	0	1	0.5	1	0.5	0.5	0.875	0.875	0.5	0	0.5	0	0	0	0.5	0.5	0.5	0.5	0.5	0	0.5	0.5	0.5	0.5	0.5	1	1	0	0	1
139	EB Fate + Upd Production + Multilayering + Proliferation + Apoptosis + Extrusion	Cyclic	0.00391	8	0	1	0	1	0.5	1	1	0	1	1	0	0.5	1	1	1	0	1	0	1	1	1	1	1	1	0.5	0	1	1	1	1	1	1	0	1	0	0.5	0.5	0.5	0.5	1	1	0	1	1	1
140	EB Fate + Upd Production + Multilayering + Proliferation + Apoptosis + Extrusion	Cyclic	0.00391	8	0	1	0	1	0.5	1	1	0	1	1	0	0.5	1	1	1	0.5	1	0	0	1	1	1	1	1	0.5	0	1	1	1	1	1	1	0	1	0	0.5	0.5	0.5	0.5	1	1	0	1	1	1
141	EB Fate + Upd Production + Multilayering + Proliferation + Apoptosis + Extrusion	Cyclic	0.00391	24	0	1	0	1	0.5	1	1	1	1	0.5	0	0.5	1	1	1	0	1	0	1	1	1	1	1	1	0.5	0	1	0	0	0.5	0.5	0.5	0.5	0.5	0	0.5	0.5	0.5	0.5	1	1	1	1	1	1
142	EB Fate + Upd Production + Multilayering + Proliferation + Apoptosis + Extrusion	Cyclic	0.00391	8	0	1	0	1	0.5	1	1	1	1	0.5	0	0.5	1	1	1	0.5	1	0	0	1	1	1	1	1	0.5	0	1	0	0	0.5	0.5	0.5	0.5	0.5	0	0.5	0.5	0.5	0.5	1	1	1	1	1	1
143	EE Fate + Delta Production + Apoptosis	Cyclic	0.00391	8	1	0	0	0.625	0.5	1	0.5	0	0	1	0	0.5	0.5	0	0	1	1	0.5	0	0.5	0.5	0.875	0.875	0.5	0	0.5	0	1	1	1	1	1	0	1	0	0.5	0.5	0.5	0.5	0.5	1	0	0	0	1
144	Multilayering + Apoptosis + Extrusion	Cyclic	0.00391	24	0	1	0	0.875	0.5	1	0.5	0	1	0.75	0	0.5	1	0	0	0	1	0.5	1	0.5	1	0.5	0.5	0.5	0	0.5	1	0	0	0.5	0.5	0.5	0.5	0.5	0	0.5	0.5	0.5	0.5	1	1	0	1	0	1
Average Node Propensities
apcarm	arm	armdecad	cdc	dad	der	dlg	dome	fz	hid	jak	mad	mir	nicd	notch	pros	punt	ral	robo	rolled	snail	socse	state	sty	suh	raf	tcflef	hep	hposal	bsk	puc	ap	yki	wts	inr	chico	dp	akt	foxo	dmyc	egfs	upds	wg	delta	dpp	slit	dref	dilps
0.5978	0.400525000000001	0.001955	0.836154535714285	0.2013	0.902559999999997	0.772387285714285	0.402450000000001	0.402480000000001	0.927967499999999	0.0491427142857143	0.2013	0.841641999999999	0.500160000000001	0.500160000000001	0.115295	0.402600000000001	0.224655	0.800969999999998	0.728052714285714	0.841641999999999	0.835866035714285	0.835866035714285	0.728052714285714	0.398535	0.224655	0.701374999999999	0.800939999999998	0.800939999999998	0.900609999999999	0.900609999999999	0.900609999999999	0.0996699999999999	0.900609999999999	0	0.500139999999998	0.500139999999998	0.500139999999998	0.500139999999998	0.851608499999999	0.902559999999997	0.402450000000001	0.402480000000001	0.500160000000001	0.402600000000001	0.800969999999998	0.800939999999998	0
Fixed Nodes States
EGFs	Wg	Upds	Dpp	Delta	Slit	Dref	dilps
0.9	0.4	0.4	0.4	0.5	0.8	0.8	0
[truncated: 3 more columns]
