# Supplementary material for: A Personalized Therapeutics Approach Using an In Silico Drosophila Patient Model Reveals Optimal Chemo- and Targeted Therapy Combinations for Colorectal Cancer
Source: Front Oncol. 2021 Jul 16;11:692592. doi: 10.3389/fonc.2021.692592 (PMC8323493; doi:10.3389/fonc.2021.692592)
Supplement: Supplementary file 1 [file DataSheet_1.zip › Supplementary_Data_1/05_Results/01_ISC/ISC_DA_RB_Results_418.csv]

Attractor	Associated Cell Fate	Attractor Type	Basin Ratio	Attractor length	apcarm	arm	armdecad	cdc	dad	der	dlg	dome	fz	hid	jak	mad	mir	nicd	notch	pros	punt	ral	robo	rolled	snail	socse	state	sty	suh	raf	tcflef	hep	hposal	bsk	puc	ap	yki	wts	inr	chico	dp	akt	foxo	dmyc	egfs	upds	wg	delta	dpp
1	EB Fate + Proliferation + Apoptosis + Extrusion	Cyclic	0.04688	8	1	0	0	1	0	1	1	1	0	1	0	0	1	1	1	0	0	0	1	1	1	1	1	1	1	0	1	1	1	1	1	1	0	1	0	0.5	0.5	0.5	0.5	1	1	1	0	1	0
2	EB Fate + Proliferation + Apoptosis + Extrusion	Cyclic	0.03906	8	1	0	0	1	0	1	1	0	0	1	0	0	1	1	1	0	0	0	1	1	1	1	1	1	1	0	1	1	1	1	1	1	0	1	0	0.5	0.5	0.5	0.5	1	1	0	0	1	0
3	EB Fate + Proliferation + Apoptosis + Extrusion	Cyclic	0.03125	8	1	0	0	1	0	1	1	1	0	1	0	0	1	1	1	0	0	0	1	1	1	1	1	1	1	0	1	1	1	1	1	1	0	1	0	0.5	0.5	0.5	0.5	1	1	1	0	1	0
4	Delta Production + Apoptosis	Cyclic	0.02344	8	1	0	0	0.625	0	1	0.5	1	0	1	0.125	0	0.5	0	0	0	0	0.5	1	0.5	0.5	0.875	0.875	0.5	0	0.5	0	1	1	1	1	1	0	1	0	0.5	0.5	0.5	0.5	0.5	1	1	0	0	0
5	EB Fate + Multilayering + Proliferation + Apoptosis + Extrusion	Cyclic	0.02344	8	0	1	0	1	0	1	1	1	1	1	0	0	1	1	1	0	0	0	1	1	1	1	1	1	1	0	1	1	1	1	1	1	0	1	0	0.5	0.5	0.5	0.5	1	1	1	1	1	0
6	Delta Production + Apoptosis	Cyclic	0.02344	8	1	0	0	0.625	0	1	0.5	0	0	1	0	0	0.5	0	0	0	0	0.5	1	0.5	0.5	0.875	0.875	0.5	0	0.5	0	1	1	1	1	1	0	1	0	0.5	0.5	0.5	0.5	0.5	1	0	0	0	0
7	EB Fate + Proliferation + Apoptosis + Extrusion	Cyclic	0.02344	8	1	0	0	1	0	1	1	0	0	1	0	0	1	1	1	0	0	0	1	1	1	1	1	1	1	0	1	1	1	1	1	1	0	1	0	0.5	0.5	0.5	0.5	1	1	0	0	1	0
8	EB Fate + Proliferation + Apoptosis + Extrusion	Cyclic	0.01953	24	1	0	0	1	0	1	1	1	0	0.5	0	0	1	1	1	0	0	0	1	1	1	1	1	1	1	0	1	0	0	0.5	0.5	0.5	0.5	0.5	0	0.5	0.5	0.5	0.5	1	1	1	0	1	0
9	Apoptosis + Extrusion	Cyclic	0.01953	8	1	0	0	0.875	0	1	0.5	1	0	1	0.25	0	0.5	0	0	0	0	0.5	1	0.5	0.5	0.75	0.75	0.5	0	0.5	0	1	1	1	1	1	0	1	0	0.5	0.5	0.5	0.5	0.5	1	1	0	0	0
10	EB Fate + Multilayering + Proliferation + Apoptosis + Extrusion	Cyclic	0.01953	8	0	1	0	1	0	1	1	0	1	1	0	0	1	1	1	0	0	0	1	1	1	1	1	1	1	0	1	1	1	1	1	1	0	1	0	0.5	0.5	0.5	0.5	1	1	0	1	1	0
11	Apoptosis	Cyclic	0.01562	40	1	0	0	0.4	0	0	0.8	1	0	1	0.2	0	0.2	0	0	0	0	0	1	0.2	0.2	0.8	0.8	0.2	0	0	0	1	1	1	1	1	0	1	0	0.5	0.5	0.5	0.5	0.6	0	1	0	0	0
12	EB Fate + Proliferation + Apoptosis + Extrusion	Cyclic	0.01562	8	1	0	0	1	0	0	1	1	0	1	0	0	1	1	1	0	0	0	1	1	1	1	1	1	1	0	1	1	1	1	1	1	0	1	0	0.5	0.5	0.5	0.5	1	0	1	0	1	0
13	Apoptosis + Extrusion	Cyclic	0.01562	8	1	0	0	0.875	0	1	0.5	0	0	1	0	0	0.5	0	0	0	0	0.5	1	0.5	0.5	0.625	0.625	0.5	0	0.5	0	1	1	1	1	1	0	1	0	0.5	0.5	0.5	0.5	0.5	1	0	0	0	0
14	EB Fate + Multilayering + Proliferation + Apoptosis + Extrusion	Cyclic	0.01562	8	0	1	0	1	0	1	1	1	1	1	0	0	1	1	1	0	0	0	1	1	1	1	1	1	1	0	1	1	1	1	1	1	0	1	0	0.5	0.5	0.5	0.5	1	1	1	1	1	0
15	EB Fate + Proliferation + Apoptosis + Extrusion	Cyclic	0.01562	24	1	0	0	1	0	1	1	1	0	0.5	0	0	1	1	1	0	0	0	1	1	1	1	1	1	1	0	1	0	0	0.5	0.5	0.5	0.5	0.5	0	0.5	0.5	0.5	0.5	1	1	1	0	1	0
16	Multilayering + Apoptosis	Cyclic	0.01172	8	0	1	0	0.625	0	1	0.5	0	1	1	0	0	1	0	0	0	0	0.5	1	0.5	1	0.5	0.5	0.5	0	0.5	1	1	1	1	1	1	0	1	0	0.5	0.5	0.5	0.5	1	1	0	1	0	0
17	EB Fate + Proliferation + Apoptosis + Extrusion	Cyclic	0.01172	8	1	0	0	1	0	1	1	0	0	1	0	0	1	1	1	0	0	0	0	1	1	1	1	1	1	0	1	1	1	1	1	1	0	1	0	0.5	0.5	0.5	0.5	1	1	0	0	1	0
18	EB Fate + Proliferation + Apoptosis + Extrusion	Cyclic	0.01172	24	1	0	0	1	0	0	1	0	0	0.5	0	0	1	1	1	0	0	0	1	1	1	1	1	1	1	0	1	0	0	0.5	0.5	0.5	0.5	0.5	0	0.5	0.5	0.5	0.5	1	0	0	0	1	0
19	EB Fate + Multilayering + Proliferation + Apoptosis + Extrusion	Cyclic	0.01172	8	0	1	0	1	0	1	1	0	1	1	0	0	1	1	1	0	0	0	1	1	1	1	1	1	1	0	1	1	1	1	1	1	0	1	0	0.5	0.5	0.5	0.5	1	1	0	1	1	0
20	Apoptosis + Extrusion	Cyclic	0.01172	8	1	0	0	0.875	0.5	1	0.5	0	0	1	0	0.5	0.5	0	0	0	1	0.5	1	0.5	0.5	0.625	0.625	0.5	0	0.5	0	1	1	1	1	1	0	1	0	0.5	0.5	0.5	0.5	0.5	1	0	0	0	1
21	EB Fate + Upd Production + Proliferation + Apoptosis + Extrusion	Cyclic	0.01172	8	1	0	0	1	0.5	1	1	0	0	1	0	0.5	1	1	1	0	1	0	1	1	1	1	1	1	0.5	0	1	1	1	1	1	1	0	1	0	0.5	0.5	0.5	0.5	1	1	0	0	1	1
22	EB Fate + Proliferation + Apoptosis + Extrusion	Cyclic	0.01172	8	1	0	0	1	0	0	1	1	0	1	0	0	1	1	1	0	0	0	1	1	1	1	1	1	1	0	1	1	1	1	1	1	0	1	0	0.5	0.5	0.5	0.5	1	0	1	0	1	0
23	EB Fate + Proliferation + Apoptosis + Extrusion	Cyclic	0.01172	8	1	0	0	1	0	0	1	0	0	1	0	0	1	1	1	0	0	0	1	1	1	1	1	1	1	0	1	1	1	1	1	1	0	1	0	0.5	0.5	0.5	0.5	1	0	0	0	1	0
24	Apoptosis + Extrusion	Cyclic	0.00781	24	1	0	0	0.875	0	1	0.5	0	0	0.75	0	0	0.5	0	0	0	0	0.5	1	0.5	0.5	0.625	0.625	0.5	0	0.5	0	0	0	0.5	0.5	0.5	0.5	0.5	0	0.5	0.5	0.5	0.5	0.5	1	0	0	0	0
25	EB Fate + Multilayering + Proliferation + Apoptosis + Extrusion	Cyclic	0.00781	24	0	1	0	1	0	0	1	1	1	0.5	0	0	1	1	1	0	0	0	1	1	1	1	1	1	1	0	1	0	0	0.5	0.5	0.5	0.5	0.5	0	0.5	0.5	0.5	0.5	1	0	1	1	1	0
26	EB Fate + Multilayering + Proliferation + Apoptosis + Extrusion	Cyclic	0.00781	8	0	1	0	1	0	0	1	0	1	1	0	0	1	1	1	0	0	0	1	1	1	1	1	1	1	0	1	1	1	1	1	1	0	1	0	0.5	0.5	0.5	0.5	1	0	0	1	1	0
27	EB Fate + Upd Production + Proliferation + Apoptosis + Extrusion	Cyclic	0.00781	8	1	0	0	1	0.5	1	1	0	0	1	0	0.5	1	1	1	0	1	0	1	1	1	1	1	1	0.5	0	1	1	1	1	1	1	0	1	0	0.5	0.5	0.5	0.5	1	1	0	0	1	1
28	Multilayering + Apoptosis + Extrusion	Cyclic	0.00781	8	0	1	0	0.875	0	1	0.5	1	1	1	0.25	0	1	0	0	0	0	0.5	1	0.5	1	0.75	0.75	0.5	0	0.5	1	1	1	1	1	1	0	1	0	0.5	0.5	0.5	0.5	1	1	1	1	0	0
29	EB Fate + Multilayering + Proliferation + Apoptosis + Extrusion	Cyclic	0.00781	24	0	1	0	1	0	1	1	0	1	0.5	0	0	1	1	1	0	0	0	1	1	1	1	1	1	1	0	1	0	0	0.5	0.5	0.5	0.5	0.5	0	0.5	0.5	0.5	0.5	1	1	0	1	1	0
30	Multilayering + Apoptosis	Cyclic	0.00781	8	0	1	0	0.625	0.5	1	0.5	0	1	1	0	0.5	1	0	0	0	1	0.5	1	0.5	1	0.5	0.5	0.5	0	0.5	1	1	1	1	1	1	0	1	0	0.5	0.5	0.5	0.5	1	1	0	1	0	1
31	EB Fate + Upd Production + Proliferation + Apoptosis + Extrusion	Cyclic	0.00781	8	1	0	0	1	0.5	1	1	0	0	1	0	0.5	1	1	1	0	1	0	1	1	1	1	1	1	0.5	0	1	1	1	1	1	1	0	1	0	0.5	0.5	0.5	0.5	1	1	0	0	1	1
32	Delta Production + Apoptosis	Cyclic	0.00781	24	1	0	0	0.625	0	1	0.5	0	0	0.75	0	0	0.5	0	0	0	0	0.5	1	0.5	0.5	0.875	0.875	0.5	0	0.5	0	0	0	0.5	0.5	0.5	0.5	0.5	0	0.5	0.5	0.5	0.5	0.5	1	0	0	0	0
33	Multilayering + Apoptosis	Cyclic	0.00781	56	0	1	0	0.571428571428571	0	0	0.571428571428571	1	1	1	0.428571428571429	0	1	0	0	0	0	0	1	0.428571428571429	1	0.571428571428571	0.571428571428571	0.428571428571429	0	0	1	1	1	1	1	1	0	1	0	0.5	0.5	0.5	0.5	1	0	1	1	0	0
34	EB Fate + Proliferation + Apoptosis + Extrusion	Cyclic	0.00781	8	1	0	0	1	0	1	1	1	0	1	0	0	1	1	1	0	0	0	0	1	1	1	1	1	1	0	1	1	1	1	1	1	0	1	0	0.5	0.5	0.5	0.5	1	1	1	0	1	0
35	EB Fate + Proliferation + Apoptosis + Extrusion	Cyclic	0.00781	8	1	0	0	1	0	0	1	0	0	1	0	0	1	1	1	0	0	0	0	1	1	1	1	1	1	0	1	1	1	1	1	1	0	1	0	0.5	0.5	0.5	0.5	1	0	0	0	1	0
36	Delta Production + Apoptosis	Cyclic	0.00781	8	1	0	0	0.625	0.5	1	0.5	0	0	1	0	0.5	0.5	0	0	0	1	0.5	1	0.5	0.5	0.875	0.875	0.5	0	0.5	0	1	1	1	1	1	0	1	0	0.5	0.5	0.5	0.5	0.5	1	0	0	0	1
37	Multilayering + Apoptosis	Cyclic	0.00781	56	0	1	0	0.571428571428571	0	0	0.571428571428571	1	1	1	0.428571428571429	0	1	0	0	0	0	0	1	0.428571428571429	1	0.571428571428571	0.571428571428571	0.428571428571429	0	0	1	1	1	1	1	1	0	1	0	0.5	0.5	0.5	0.5	1	0	1	1	0	0
38	Delta Production + Apoptosis	Cyclic	0.00781	24	1	0	0	0.625	0.5	1	0.5	1	0	0.75	0.125	0.5	0.5	0	0	0	1	0.5	1	0.5	0.5	0.875	0.875	0.5	0	0.5	0	0	0	0.5	0.5	0.5	0.5	0.5	0	0.5	0.5	0.5	0.5	0.5	1	1	0	0	1
39	EB Fate + Multilayering + Proliferation + Apoptosis + Extrusion	Cyclic	0.00781	8	0	1	0	1	0	0	1	1	1	1	0	0	1	1	1	0	0	0	1	1	1	1	1	1	1	0	1	1	1	1	1	1	0	1	0	0.5	0.5	0.5	0.5	1	0	1	1	1	0
40	EE Fate + Apoptosis	Cyclic	0.00781	40	1	0	0	0.4	0	0	0.8	1	0	1	0.2	0	0.2	0	0	1	0	0	0	0.2	0.2	0.8	0.8	0.2	0	0	0	1	1	1	1	1	0	1	0	0.5	0.5	0.5	0.5	0.6	0	1	0	0	0
41	Apoptosis + Extrusion	Cyclic	0.00391	8	1	0	0	0.875	0	1	0.5	0	0	0.75	0	0	0.5	0	0	0	0	0.5	1	0.5	0.5	0.625	0.625	0.5	0	0.5	0	0	0	0.5	0.5	0.5	0.5	0.5	0	0.5	0.5	0.5	0.5	0.5	1	0	0	0	0
42	Apoptosis + Extrusion	Cyclic	0.00391	8	1	0	0	0.875	0.5	1	0.5	0	0	0.75	0	0.5	0.5	0	0	0	1	0.5	1	0.5	0.5	0.625	0.625	0.5	0	0.5	0	0	0	0.5	0.5	0.5	0.5	0.5	0	0.5	0.5	0.5	0.5	0.5	1	0	0	0	1
43	Multilayering + Apoptosis	Cyclic	0.00391	8	0	1	0	0.625	0.5	1	0.5	1	1	1	0.375	0.5	1	0	0	0	1	0.5	1	0.5	1	0.625	0.625	0.5	0	0.5	1	1	1	1	1	1	0	1	0	0.5	0.5	0.5	0.5	1	1	1	1	0	1
44	EB Fate + Upd Production + Proliferation + Apoptosis + Extrusion	Cyclic	0.00391	8	1	0	0	1	0.5	0	1	0	0	1	0	0.5	1	1	1	0	1	0	1	1	1	1	1	1	0.5	0	1	1	1	1	1	1	0	1	0	0.5	0.5	0.5	0.5	1	0	0	0	1	1
45	Multilayering + Apoptosis	Cyclic	0.00391	24	0	0.75	0.25	0	0	0	1	0	1	1	0	0	0.75	0	0	0	0	0	1	0	0.75	0.25	0.25	0	0	0	0.75	0	0	0.5	0.5	0.5	0.5	0.5	0	0.5	0.5	0.5	0.5	0.875	0	0	1	0	0
46	Apoptosis	Cyclic	0.00391	24	0.75	0.25	0.25	0	0	0	1	0	0	1	0	0	0.25	0	0	0	0	0	1	0	0.25	0.75	0.75	0	0	0	0.25	0	0	0.5	0.5	0.5	0.5	0.5	0	0.5	0.5	0.5	0.5	0.625	0	0	0	0	0
47	EB Fate + Proliferation + Apoptosis + Extrusion	Cyclic	0.00391	24	1	0	0	1	0	1	1	1	0	0.5	0	0	1	1	1	0	0	0	1	1	1	1	1	1	1	0	1	0	0	0.5	0.5	0.5	0.5	0.5	0	0.5	0.5	0.5	0.5	1	1	1	0	1	0
48	Delta Production + Apoptosis	Cyclic	0.00391	8	1	0	0	0.625	0	1	0.5	1	0	0.75	0.125	0	0.5	0	0	0	0	0.5	1	0.5	0.5	0.875	0.875	0.5	0	0.5	0	0	0	0.5	0.5	0.5	0.5	0.5	0	0.5	0.5	0.5	0.5	0.5	1	1	0	0	0
49	Apoptosis	Cyclic	0.00391	8	0.75	0.25	0.25	0	0	0	1	0	0	1	0	0	0.25	0	0	0	0	0	1	0	0.25	0.75	0.75	0	0	0	0.25	1	1	1	1	1	0	1	0	0.5	0.5	0.5	0.5	0.625	0	0	0	0	0
50	EB Fate + Upd Production + Proliferation + Apoptosis + Extrusion	Cyclic	0.00391	8	1	0	0	1	0.5	1	1	1	0	1	0	0.5	1	1	1	0	1	0	1	1	1	1	1	1	0.5	0	1	1	1	1	1	1	0	1	0	0.5	0.5	0.5	0.5	1	1	1	0	1	1
51	Multilayering + Apoptosis	Cyclic	0.00391	8	0	1	0	0.625	0.5	1	0.5	1	1	1	0.375	0.5	1	0	0	0	1	0.5	1	0.5	1	0.625	0.625	0.5	0	0.5	1	1	1	1	1	1	0	1	0	0.5	0.5	0.5	0.5	1	1	1	1	0	1
52	Delta Production + Apoptosis	Cyclic	0.00391	8	1	0	0	0.625	0.5	1	0.5	1	0	1	0.125	0.5	0.5	0	0	0	1	0.5	1	0.5	0.5	0.875	0.875	0.5	0	0.5	0	1	1	1	1	1	0	1	0	0.5	0.5	0.5	0.5	0.5	1	1	0	0	1
53	Apoptosis	Cyclic	0.00391	40	1	0	0	0.4	0.5	0	0.8	1	0	1	0.2	0.5	0.2	0	0	0	1	0	1	0.2	0.2	0.8	0.8	0.2	0	0	0	1	1	1	1	1	0	1	0	0.5	0.5	0.5	0.5	0.6	0	1	0	0	1
54	Multilayering + Apoptosis	Cyclic	0.00391	8	0	1	0	0.625	0.5	1	0.5	0	1	1	0	0.5	1	0	0	0	1	0.5	1	0.5	1	0.5	0.5	0.5	0	0.5	1	1	1	1	1	1	0	1	0	0.5	0.5	0.5	0.5	1	1	0	1	0	1
55	Apoptosis + Extrusion	Cyclic	0.00391	8	1	0	0	0.875	0	1	0.5	0	0	0.75	0	0	0.5	0	0	0	0	0.5	1	0.5	0.5	0.625	0.625	0.5	0	0.5	0	0	0	0.5	0.5	0.5	0.5	0.5	0	0.5	0.5	0.5	0.5	0.5	1	0	0	0	0
56	EB Fate + Upd Production + Proliferation + Apoptosis + Extrusion	Cyclic	0.00391	8	1	0	0	1	0.5	1	1	1	0	0.5	0	0.5	1	1	1	0	1	0	1	1	1	1	1	1	0.5	0	1	0	0	0.5	0.5	0.5	0.5	0.5	0	0.5	0.5	0.5	0.5	1	1	1	0	1	1
57	Delta Production + Apoptosis	Cyclic	0.00391	24	1	0	0	0.625	0	1	0.5	1	0	0.75	0.125	0	0.5	0	0	0	0	0.5	1	0.5	0.5	0.875	0.875	0.5	0	0.5	0	0	0	0.5	0.5	0.5	0.5	0.5	0	0.5	0.5	0.5	0.5	0.5	1	1	0	0	0
58	EB Fate + Upd Production + Proliferation + Apoptosis + Extrusion	Cyclic	0.00391	8	1	0	0	1	0.5	1	1	1	0	1	0	0.5	1	1	1	0	1	0	1	1	1	1	1	1	0.5	0	1	1	1	1	1	1	0	1	0	0.5	0.5	0.5	0.5	1	1	1	0	1	1
59	EE Fate + Apoptosis	Cyclic	0.00391	8	0.75	0.25	0.25	0	0	0	1	0	0	1	0	0	0.25	0	0	1	0	0	0	0	0.25	0.75	0.75	0	0	0	0.25	1	1	1	1	1	0	1	0	0.5	0.5	0.5	0.5	0.625	0	0	0	0	0
60	Multilayering + Apoptosis	Cyclic	0.00391	24	0	1	0	0.625	0	1	0.5	0	1	0.75	0	0	1	0	0	0	0	0.5	1	0.5	1	0.5	0.5	0.5	0	0.5	1	0	0	0.5	0.5	0.5	0.5	0.5	0	0.5	0.5	0.5	0.5	1	1	0	1	0	0
61	EB Fate + Upd Production + Proliferation + Apoptosis + Extrusion	Cyclic	0.00391	24	1	0	0	1	0.5	1	1	1	0	0.5	0	0.5	1	1	1	0.5	1	0	0	1	1	1	1	1	0.5	0	1	0	0	0.5	0.5	0.5	0.5	0.5	0	0.5	0.5	0.5	0.5	1	1	1	0	1	1
62	EB Fate + Upd Production + Multilayering + Proliferation + Apoptosis + Extrusion	Cyclic	0.00391	8	0	1	0	1	0.5	1	1	0	1	1	0	0.5	1	1	1	0	1	0	1	1	1	1	1	1	0.5	0	1	1	1	1	1	1	0	1	0	0.5	0.5	0.5	0.5	1	1	0	1	1	1
63	EB Fate + Upd Production + Multilayering + Proliferation + Apoptosis + Extrusion	Cyclic	0.00391	8	0	1	0	1	0.5	1	1	0	1	1	0	0.5	1	1	1	0	1	0	1	1	1	1	1	1	0.5	0	1	1	1	1	1	1	0	1	0	0.5	0.5	0.5	0.5	1	1	0	1	1	1
64	EB Fate + Upd Production + Proliferation + Apoptosis + Extrusion	Cyclic	0.00391	24	1	0	0	1	0.5	0	1	0	0	0.5	0	0.5	1	1	1	0	1	0	1	1	1	1	1	1	0.5	0	1	0	0	0.5	0.5	0.5	0.5	0.5	0	0.5	0.5	0.5	0.5	1	0	0	0	1	1
65	EB Fate + Upd Production + Proliferation + Apoptosis + Extrusion	Cyclic	0.00391	24	1	0	0	1	0.5	1	1	1	0	0.5	0	0.5	1	1	1	0	1	0	1	1	1	1	1	1	0.5	0	1	0	0	0.5	0.5	0.5	0.5	0.5	0	0.5	0.5	0.5	0.5	1	1	1	0	1	1
66	EB Fate + Multilayering + Proliferation + Apoptosis + Extrusion	Cyclic	0.00391	24	0	1	0	1	0	0	1	0	1	0.5	0	0	1	1	1	0	0	0	1	1	1	1	1	1	1	0	1	0	0	0.5	0.5	0.5	0.5	0.5	0	0.5	0.5	0.5	0.5	1	0	0	1	1	0
67	EB Fate + Proliferation + Apoptosis + Extrusion	Cyclic	0.00391	24	1	0	0	1	0	0	1	1	0	0.5	0	0	1	1	1	0	0	0	0	1	1	1	1	1	1	0	1	0	0	0.5	0.5	0.5	0.5	0.5	0	0.5	0.5	0.5	0.5	1	0	1	0	1	0
68	EB Fate + Upd Production + Multilayering + Proliferation + Apoptosis + Extrusion	Cyclic	0.00391	8	0	1	0	1	0.5	1	1	0	1	1	0	0.5	1	1	1	0.5	1	0	0	1	1	1	1	1	0.5	0	1	1	1	1	1	1	0	1	0	0.5	0.5	0.5	0.5	1	1	0	1	1	1
69	EB Fate + Upd Production + Proliferation + Apoptosis + Extrusion	Cyclic	0.00391	24	1	0	0	1	0.5	1	1	0	0	0.5	0	0.5	1	1	1	0	1	0	1	1	1	1	1	1	0.5	0	1	0	0	0.5	0.5	0.5	0.5	0.5	0	0.5	0.5	0.5	0.5	1	1	0	0	1	1
70	Multilayering + Apoptosis	Cyclic	0.00391	8	0	1	0	0.625	0	1	0.5	0	1	0.75	0	0	1	0	0	0	0	0.5	1	0.5	1	0.5	0.5	0.5	0	0.5	1	0	0	0.5	0.5	0.5	0.5	0.5	0	0.5	0.5	0.5	0.5	1	1	0	1	0	0
71	Multilayering + Apoptosis	Cyclic	0.00391	8	0	1	0	0.625	0	1	0.5	1	1	0.75	0.375	0	1	0	0	0	0	0.5	1	0.5	1	0.625	0.625	0.5	0	0.5	1	0	0	0.5	0.5	0.5	0.5	0.5	0	0.5	0.5	0.5	0.5	1	1	1	1	0	0
72	EB Fate + Multilayering + Proliferation + Apoptosis + Extrusion	Cyclic	0.00391	24	0	1	0	1	0	0	1	1	1	0.5	0	0	1	1	1	0	0	0	1	1	1	1	1	1	1	0	1	0	0	0.5	0.5	0.5	0.5	0.5	0	0.5	0.5	0.5	0.5	1	0	1	1	1	0
73	Multilayering + Apoptosis	Cyclic	0.00391	8	0	1	0	0	0.5	0	1	0	1	1	0	0.5	1	0	0	0	1	0	1	0	1	0	0	0	0	0	1	1	1	1	1	1	0	1	0	0.5	0.5	0.5	0.5	1	0	0	1	0	1
74	EE Fate + Delta Production + Apoptosis	Cyclic	0.00391	8	1	0	0	0.625	0	1	0.5	1	0	0.75	0.125	0	0.5	0	0	1	0	0.5	0	0.5	0.5	0.875	0.875	0.5	0	0.5	0	0	0	0.5	0.5	0.5	0.5	0.5	0	0.5	0.5	0.5	0.5	0.5	1	1	0	0	0
75	EE Fate + Apoptosis	Cyclic	0.00391	40	1	0	0	0.4	0.5	0	0.8	1	0	1	0.2	0.5	0.2	0	0	1	1	0	0	0.2	0.2	0.8	0.8	0.2	0	0	0	1	1	1	1	1	0	1	0	0.5	0.5	0.5	0.5	0.6	0	1	0	0	1
76	EB Fate + Upd Production + Multilayering + Proliferation + Apoptosis + Extrusion	Cyclic	0.00391	8	0	1	0	1	0.5	1	1	1	1	1	0	0.5	1	1	1	0.5	1	0	0	1	1	1	1	1	0.5	0	1	1	1	1	1	1	0	1	0	0.5	0.5	0.5	0.5	1	1	1	1	1	1
77	EB Fate + Proliferation + Apoptosis + Extrusion	Cyclic	0.00391	24	1	0	0	1	0	1	1	1	0	0.5	0	0	1	1	1	0	0	0	0	1	1	1	1	1	1	0	1	0	0	0.5	0.5	0.5	0.5	0.5	0	0.5	0.5	0.5	0.5	1	1	1	0	1	0
78	EB Fate + Upd Production + Proliferation + Apoptosis + Extrusion	Cyclic	0.00391	8	1	0	0	1	0.5	1	1	1	0	1	0	0.5	1	1	1	0	1	0	1	1	1	1	1	1	0.5	0	1	1	1	1	1	1	0	1	0	0.5	0.5	0.5	0.5	1	1	1	0	1	1
79	EE Fate + Delta Production + Apoptosis	Cyclic	0.00391	8	1	0	0	0.625	0	1	0.5	0	0	1	0	0	0.5	0	0	1	0	0.5	0	0.5	0.5	0.875	0.875	0.5	0	0.5	0	1	1	1	1	1	0	1	0	0.5	0.5	0.5	0.5	0.5	1	0	0	0	0
80	Apoptosis	Cyclic	0.00391	120	1	0	0	0.4	0.5	0	0.8	1	0	0.9	0.2	0.5	0.2	0	0	0	1	0	1	0.2	0.2	0.8	0.8	0.2	0	0	0	0	0	0.5	0.5	0.5	0.5	0.5	0	0.5	0.5	0.5	0.5	0.6	0	1	0	0	1
81	Delta Production + Apoptosis	Cyclic	0.00391	8	1	0	0	0.625	0.5	1	0.5	1	0	1	0.125	0.5	0.5	0	0	0	1	0.5	1	0.5	0.5	0.875	0.875	0.5	0	0.5	0	1	1	1	1	1	0	1	0	0.5	0.5	0.5	0.5	0.5	1	1	0	0	1
82	EB Fate + Proliferation + Apoptosis + Extrusion	Cyclic	0.00391	24	1	0	0	1	0	0	1	0	0	0.5	0	0	1	1	1	0	0	0	1	1	1	1	1	1	1	0	1	0	0	0.5	0.5	0.5	0.5	0.5	0	0.5	0.5	0.5	0.5	1	0	0	0	1	0
83	EB Fate + Proliferation + Apoptosis + Extrusion	Cyclic	0.00391	8	1	0	0	1	0	1	1	1	0	1	0	0	1	1	1	0	0	0	0	1	1	1	1	1	1	0	1	1	1	1	1	1	0	1	0	0.5	0.5	0.5	0.5	1	1	1	0	1	0
84	Delta Production + Apoptosis	Cyclic	0.00391	8	1	0	0	0.625	0.5	1	0.5	0	0	0.75	0	0.5	0.5	0	0	0	1	0.5	1	0.5	0.5	0.875	0.875	0.5	0	0.5	0	0	0	0.5	0.5	0.5	0.5	0.5	0	0.5	0.5	0.5	0.5	0.5	1	0	0	0	1
85	EB Fate + Proliferation + Apoptosis + Extrusion	Cyclic	0.00391	24	1	0	0	1	0	1	1	0	0	0.5	0	0	1	1	1	0	0	0	1	1	1	1	1	1	1	0	1	0	0	0.5	0.5	0.5	0.5	0.5	0	0.5	0.5	0.5	0.5	1	1	0	0	1	0
86	EB Fate + Multilayering + Proliferation + Apoptosis + Extrusion	Cyclic	0.00391	8	0	1	0	1	0	0	1	0	1	0.5	0	0	1	1	1	0	0	0	1	1	1	1	1	1	1	0	1	0	0	0.5	0.5	0.5	0.5	0.5	0	0.5	0.5	0.5	0.5	1	0	0	1	1	0
87	Multilayering + Apoptosis	Cyclic	0.00391	56	0	1	0	0.571428571428571	0.5	0	0.571428571428571	1	1	1	0.428571428571429	0.5	1	0	0	0	1	0	1	0.428571428571429	1	0.571428571428571	0.571428571428571	0.428571428571429	0	0	1	1	1	1	1	1	0	1	0	0.5	0.5	0.5	0.5	1	0	1	1	0	1
88	Multilayering + Apoptosis	Cyclic	0.00391	8	0	1	0	0.625	0	1	0.5	1	1	1	0.375	0	1	0	0	0	0	0.5	1	0.5	1	0.625	0.625	0.5	0	0.5	1	1	1	1	1	1	0	1	0	0.5	0.5	0.5	0.5	1	1	1	1	0	0
89	EB Fate + Proliferation + Apoptosis + Extrusion	Cyclic	0.00391	8	1	0	0	1	0	0	1	1	0	1	0	0	1	1	1	0	0	0	0	1	1	1	1	1	1	0	1	1	1	1	1	1	0	1	0	0.5	0.5	0.5	0.5	1	0	1	0	1	0
90	Apoptosis	Cyclic	0.00391	40	1	0	0	0.4	0.5	0	0.8	1	0	0.9	0.2	0.5	0.2	0	0	0	1	0	1	0.2	0.2	0.8	0.8	0.2	0	0	0	0	0	0.5	0.5	0.5	0.5	0.5	0	0.5	0.5	0.5	0.5	0.6	0	1	0	0	1
91	EB Fate + Proliferation + Apoptosis + Extrusion	Cyclic	0.00391	24	1	0	0	1	0	0	1	0	0	0.5	0	0	1	1	1	0	0	0	1	1	1	1	1	1	1	0	1	0	0	0.5	0.5	0.5	0.5	0.5	0	0.5	0.5	0.5	0.5	1	0	0	0	1	0
92	EB Fate + Upd Production + Multilayering + Proliferation + Apoptosis + Extrusion	Cyclic	0.00391	8	0	1	0	1	0.5	1	1	0	1	1	0	0.5	1	1	1	0	1	0	1	1	1	1	1	1	0.5	0	1	1	1	1	1	1	0	1	0	0.5	0.5	0.5	0.5	1	1	0	1	1	1
93	EB Fate + Multilayering + Proliferation + Apoptosis + Extrusion	Cyclic	0.00391	8	0	1	0	1	0	1	1	1	1	1	0	0	1	1	1	0	0	0	0	1	1	1	1	1	1	0	1	1	1	1	1	1	0	1	0	0.5	0.5	0.5	0.5	1	1	1	1	1	0
94	EB Fate + Proliferation + Apoptosis + Extrusion	Cyclic	0.00391	24	1	0	0	1	0	1	1	0	0	0.5	0	0	1	1	1	0	0	0	1	1	1	1	1	1	1	0	1	0	0	0.5	0.5	0.5	0.5	0.5	0	0.5	0.5	0.5	0.5	1	1	0	0	1	0
95	Apoptosis + Extrusion	Cyclic	0.00391	8	1	0	0	0.875	0.5	1	0.5	0	0	1	0	0.5	0.5	0	0	0	1	0.5	1	0.5	0.5	0.625	0.625	0.5	0	0.5	0	1	1	1	1	1	0	1	0	0.5	0.5	0.5	0.5	0.5	1	0	0	0	1
96	Delta Production + Apoptosis	Cyclic	0.00391	24	1	0	0	0	0	0	1	0	0	1	0	0	0	0	0	0	0	0	1	0	0	1	1	0	0	0	0	0	0	0.5	0.5	0.5	0.5	0.5	0	0.5	0.5	0.5	0.5	0.5	0	0	0	0	0
97	Apoptosis + Extrusion	Cyclic	0.00391	24	1	0	0	0.875	0	1	0.5	1	0	0.75	0.25	0	0.5	0	0	0	0	0.5	1	0.5	0.5	0.75	0.75	0.5	0	0.5	0	0	0	0.5	0.5	0.5	0.5	0.5	0	0.5	0.5	0.5	0.5	0.5	1	1	0	0	0
98	EB Fate + Upd Production + Proliferation + Apoptosis + Extrusion	Cyclic	0.00391	8	1	0	0	1	0.5	0	1	0	0	1	0	0.5	1	1	1	0	1	0	1	1	1	1	1	1	0.5	0	1	1	1	1	1	1	0	1	0	0.5	0.5	0.5	0.5	1	0	0	0	1	1
99	EB Fate + Upd Production + Multilayering + Proliferation + Apoptosis + Extrusion	Cyclic	0.00391	8	0	1	0	1	0.5	1	1	1	1	0.5	0	0.5	1	1	1	0	1	0	1	1	1	1	1	1	0.5	0	1	0	0	0.5	0.5	0.5	0.5	0.5	0	0.5	0.5	0.5	0.5	1	1	1	1	1	1
100	EB Fate + Proliferation + Apoptosis + Extrusion	Cyclic	0.00391	24	1	0	0	1	0	0	1	0	0	0.5	0	0	1	1	1	0	0	0	1	1	1	1	1	1	1	0	1	0	0	0.5	0.5	0.5	0.5	0.5	0	0.5	0.5	0.5	0.5	1	0	0	0	1	0
101	EB Fate + Multilayering + Proliferation + Apoptosis + Extrusion	Cyclic	0.00391	8	0	1	0	1	0	0	1	1	1	1	0	0	1	1	1	0	0	0	1	1	1	1	1	1	1	0	1	1	1	1	1	1	0	1	0	0.5	0.5	0.5	0.5	1	0	1	1	1	0
102	EB Fate + Proliferation + Apoptosis + Extrusion	Cyclic	0.00391	24	1	0	0	1	0	0	1	1	0	0.5	0	0	1	1	1	0	0	0	1	1	1	1	1	1	1	0	1	0	0	0.5	0.5	0.5	0.5	0.5	0	0.5	0.5	0.5	0.5	1	0	1	0	1	0
103	Multilayering + Apoptosis	Cyclic	0.00391	8	0	0.75	0.25	0	0	0	1	0	1	1	0	0	0.75	0	0	0	0	0	1	0	0.75	0.25	0.25	0	0	0	0.75	1	1	1	1	1	0	1	0	0.5	0.5	0.5	0.5	0.875	0	0	1	0	0
104	Apoptosis + Extrusion	Cyclic	0.00391	24	1	0	0	0.875	0.5	1	0.5	1	0	0.75	0.25	0.5	0.5	0	0	0	1	0.5	1	0.5	0.5	0.75	0.75	0.5	0	0.5	0	0	0	0.5	0.5	0.5	0.5	0.5	0	0.5	0.5	0.5	0.5	0.5	1	1	0	0	1
105	Multilayering + Apoptosis	Cyclic	0.00391	8	0	1	0	0	0	0	1	0	1	1	0	0	1	0	0	0	0	0	1	0	1	0	0	0	0	0	1	1	1	1	1	1	0	1	0	0.5	0.5	0.5	0.5	1	0	0	1	0	0
106	EB Fate + Upd Production + Proliferation + Apoptosis + Extrusion	Cyclic	0.00391	8	1	0	0	1	0.5	0	1	0	0	1	0	0.5	1	1	1	0.5	1	0	0	1	1	1	1	1	0.5	0	1	1	1	1	1	1	0	1	0	0.5	0.5	0.5	0.5	1	0	0	0	1	1
107	Delta Production + Apoptosis	Cyclic	0.00391	8	1	0	0	0.625	0	1	0.5	1	0	0.75	0.125	0	0.5	0	0	0	0	0.5	1	0.5	0.5	0.875	0.875	0.5	0	0.5	0	0	0	0.5	0.5	0.5	0.5	0.5	0	0.5	0.5	0.5	0.5	0.5	1	1	0	0	0
108	Apoptosis	Cyclic	0.00391	40	1	0	0	0.4	0.5	0	0.8	1	0	1	0.2	0.5	0.2	0	0	0	1	0	1	0.2	0.2	0.8	0.8	0.2	0	0	0	1	1	1	1	1	0	1	0	0.5	0.5	0.5	0.5	0.6	0	1	0	0	1
109	EB Fate + Upd Production + Proliferation + Apoptosis + Extrusion	Cyclic	0.00391	8	1	0	0	1	0.5	0	1	1	0	1	0	0.5	1	1	1	0	1	0	1	1	1	1	1	1	0.5	0	1	1	1	1	1	1	0	1	0	0.5	0.5	0.5	0.5	1	0	1	0	1	1
110	EB Fate + Upd Production + Proliferation + Apoptosis + Extrusion	Cyclic	0.00391	8	1	0	0	1	0.5	1	1	0	0	1	0	0.5	1	1	1	0	1	0	1	1	1	1	1	1	0.5	0	1	1	1	1	1	1	0	1	0	0.5	0.5	0.5	0.5	1	1	0	0	1	1
111	Delta Production + Apoptosis	Cyclic	0.00391	8	1	0	0	0.625	0	1	0.5	0	0	0.75	0	0	0.5	0	0	0	0	0.5	1	0.5	0.5	0.875	0.875	0.5	0	0.5	0	0	0	0.5	0.5	0.5	0.5	0.5	0	0.5	0.5	0.5	0.5	0.5	1	0	0	0	0
112	EB Fate + Upd Production + Multilayering + Proliferation + Apoptosis + Extrusion	Cyclic	0.00391	8	0	1	0	1	0.5	0	1	1	1	1	0	0.5	1	1	1	0	1	0	1	1	1	1	1	1	0.5	0	1	1	1	1	1	1	0	1	0	0.5	0.5	0.5	0.5	1	0	1	1	1	1
113	EB Fate + Multilayering + Proliferation + Apoptosis + Extrusion	Cyclic	0.00391	8	0	1	0	1	0	1	1	0	1	0.5	0	0	1	1	1	0	0	0	1	1	1	1	1	1	1	0	1	0	0	0.5	0.5	0.5	0.5	0.5	0	0.5	0.5	0.5	0.5	1	1	0	1	1	0
114	Delta Production + Apoptosis	Cyclic	0.00391	24	1	0	0	0.625	0.5	1	0.5	1	0	0.75	0.125	0.5	0.5	0	0	0	1	0.5	1	0.5	0.5	0.875	0.875	0.5	0	0.5	0	0	0	0.5	0.5	0.5	0.5	0.5	0	0.5	0.5	0.5	0.5	0.5	1	1	0	0	1
115	EB Fate + Proliferation + Apoptosis + Extrusion	Cyclic	0.00391	24	1	0	0	1	0	0	1	1	0	0.5	0	0	1	1	1	0	0	0	1	1	1	1	1	1	1	0	1	0	0	0.5	0.5	0.5	0.5	0.5	0	0.5	0.5	0.5	0.5	1	0	1	0	1	0
116	Multilayering + Apoptosis + Extrusion	Cyclic	0.00391	8	0	1	0	0.875	0.5	1	0.5	0	1	1	0	0.5	1	0	0	0	1	0.5	1	0.5	1	0.5	0.5	0.5	0	0.5	1	1	1	1	1	1	0	1	0	0.5	0.5	0.5	0.5	1	1	0	1	0	1
117	EB Fate + Proliferation + Apoptosis + Extrusion	Cyclic	0.00391	8	1	0	0	1	0	1	1	1	0	0.5	0	0	1	1	1	0	0	0	1	1	1	1	1	1	1	0	1	0	0	0.5	0.5	0.5	0.5	0.5	0	0.5	0.5	0.5	0.5	1	1	1	0	1	0
118	EB Fate + Upd Production + Multilayering + Proliferation + Apoptosis + Extrusion	Cyclic	0.00391	8	0	1	0	1	0.5	1	1	1	1	1	0	0.5	1	1	1	0	1	0	1	1	1	1	1	1	0.5	0	1	1	1	1	1	1	0	1	0	0.5	0.5	0.5	0.5	1	1	1	1	1	1
119	EB Fate + Proliferation + Apoptosis + Extrusion	Cyclic	0.00391	8	1	0	0	1	0	1	1	0	0	0.5	0	0	1	1	1	0	0	0	1	1	1	1	1	1	1	0	1	0	0	0.5	0.5	0.5	0.5	0.5	0	0.5	0.5	0.5	0.5	1	1	0	0	1	0
120	Multilayering + Apoptosis	Cyclic	0.00391	8	0	1	0	0.625	0.5	1	0.5	0	1	1	0	0.5	1	0	0	0	1	0.5	1	0.5	1	0.5	0.5	0.5	0	0.5	1	1	1	1	1	1	0	1	0	0.5	0.5	0.5	0.5	1	1	0	1	0	1
121	EB Fate + Upd Production + Multilayering + Proliferation + Apoptosis + Extrusion	Cyclic	0.00391	8	0	1	0	1	0.5	1	1	0	1	1	0	0.5	1	1	1	0	1	0	1	1	1	1	1	1	0.5	0	1	1	1	1	1	1	0	1	0	0.5	0.5	0.5	0.5	1	1	0	1	1	1
122	EB Fate + Upd Production + Proliferation + Apoptosis + Extrusion	Cyclic	0.00391	24	1	0	0	1	0.5	0	1	1	0	0.5	0	0.5	1	1	1	0	1	0	1	1	1	1	1	1	0.5	0	1	0	0	0.5	0.5	0.5	0.5	0.5	0	0.5	0.5	0.5	0.5	1	0	1	0	1	1
123	Apoptosis	Cyclic	0.00391	8	0.75	0.25	0.25	0	0.5	0	1	0	0	1	0	0.5	0.25	0	0	0	1	0	1	0	0.25	0.75	0.75	0	0	0	0.25	1	1	1	1	1	0	1	0	0.5	0.5	0.5	0.5	0.625	0	0	0	0	1
124	EE Fate + Apoptosis + Extrusion	Cyclic	0.00391	8	1	0	0	0.875	0.5	1	0.5	0	0	1	0	0.5	0.5	0	0	1	1	0.5	0	0.5	0.5	0.625	0.625	0.5	0	0.5	0	1	1	1	1	1	0	1	0	0.5	0.5	0.5	0.5	0.5	1	0	0	0	1
125	Apoptosis + Extrusion	Cyclic	0.00391	24	1	0	0	0.875	0	1	0.5	0	0	0.75	0	0	0.5	0	0	0	0	0.5	1	0.5	0.5	0.625	0.625	0.5	0	0.5	0	0	0	0.5	0.5	0.5	0.5	0.5	0	0.5	0.5	0.5	0.5	0.5	1	0	0	0	0
126	Multilayering + Apoptosis	Cyclic	0.00391	8	0	1	0	0	0.5	0	1	0	1	1	0	0.5	1	0	0	0	1	0	1	0	1	0	0	0	0	0	1	1	1	1	1	1	0	1	0	0.5	0.5	0.5	0.5	1	0	0	1	0	1
127	Delta Production + Apoptosis	Cyclic	0.00391	8	1	0	0	0.625	0.5	1	0.5	0	0	1	0	0.5	0.5	0	0	0	1	0.5	1	0.5	0.5	0.875	0.875	0.5	0	0.5	0	1	1	1	1	1	0	1	0	0.5	0.5	0.5	0.5	0.5	1	0	0	0	1
128	Delta Production + Apoptosis	Cyclic	0.00391	8	1	0	0	0.625	0.5	1	0.5	0	0	1	0	0.5	0.5	0	0	0	1	0.5	1	0.5	0.5	0.875	0.875	0.5	0	0.5	0	1	1	1	1	1	0	1	0	0.5	0.5	0.5	0.5	0.5	1	0	0	0	1
129	Multilayering + Apoptosis + Extrusion	Cyclic	0.00391	8	0	1	0	0.875	0	1	0.5	0	1	1	0	0	1	0	0	0	0	0.5	1	0.5	1	0.5	0.5	0.5	0	0.5	1	1	1	1	1	1	0	1	0	0.5	0.5	0.5	0.5	1	1	0	1	0	0
130	EB Fate + Upd Production + Multilayering + Proliferation + Apoptosis + Extrusion	Cyclic	0.00391	8	0	1	0	1	0.5	0	1	1	1	1	0	0.5	1	1	1	0	1	0	1	1	1	1	1	1	0.5	0	1	1	1	1	1	1	0	1	0	0.5	0.5	0.5	0.5	1	0	1	1	1	1
131	EB Fate + Upd Production + Proliferation + Apoptosis + Extrusion	Cyclic	0.00391	8	1	0	0	1	0.5	1	1	0	0	1	0	0.5	1	1	1	0	1	0	1	1	1	1	1	1	0.5	0	1	1	1	1	1	1	0	1	0	0.5	0.5	0.5	0.5	1	1	0	0	1	1
132	EB Fate + Upd Production + Proliferation + Apoptosis + Extrusion	Cyclic	0.00391	8	1	0	0	1	0.5	1	1	1	0	1	0	0.5	1	1	1	0	1	0	1	1	1	1	1	1	0.5	0	1	1	1	1	1	1	0	1	0	0.5	0.5	0.5	0.5	1	1	1	0	1	1
133	EB Fate + Upd Production + Proliferation + Apoptosis + Extrusion	Cyclic	0.00391	8	1	0	0	1	0.5	0	1	1	0	1	0	0.5	1	1	1	0	1	0	1	1	1	1	1	1	0.5	0	1	1	1	1	1	1	0	1	0	0.5	0.5	0.5	0.5	1	0	1	0	1	1
134	EB Fate + Upd Production + Multilayering + Proliferation + Apoptosis + Extrusion	Cyclic	0.00391	8	0	1	0	1	0.5	0	1	0	1	1	0	0.5	1	1	1	0	1	0	1	1	1	1	1	1	0.5	0	1	1	1	1	1	1	0	1	0	0.5	0.5	0.5	0.5	1	0	0	1	1	1
135	EE Fate + Delta Production + Apoptosis	Cyclic	0.00391	8	1	0	0	0.625	0.5	1	0.5	0	0	1	0	0.5	0.5	0	0	1	1	0.5	0	0.5	0.5	0.875	0.875	0.5	0	0.5	0	1	1	1	1	1	0	1	0	0.5	0.5	0.5	0.5	0.5	1	0	0	0	1
136	EB Fate + Proliferation + Apoptosis + Extrusion	Cyclic	0.00391	8	1	0	0	1	0	1	1	0	0	0.5	0	0	1	1	1	0	0	0	1	1	1	1	1	1	1	0	1	0	0	0.5	0.5	0.5	0.5	0.5	0	0.5	0.5	0.5	0.5	1	1	0	0	1	0
137	EB Fate + Upd Production + Multilayering + Proliferation + Apoptosis + Extrusion	Cyclic	0.00391	24	0	1	0	1	0.5	0	1	0	1	0.5	0	0.5	1	1	1	0	1	0	1	1	1	1	1	1	0.5	0	1	0	0	0.5	0.5	0.5	0.5	0.5	0	0.5	0.5	0.5	0.5	1	0	0	1	1	1
138	EB Fate + Upd Production + Proliferation + Apoptosis + Extrusion	Cyclic	0.00391	8	1	0	0	1	0.5	0	1	1	0	1	0	0.5	1	1	1	0	1	0	1	1	1	1	1	1	0.5	0	1	1	1	1	1	1	0	1	0	0.5	0.5	0.5	0.5	1	0	1	0	1	1
139	EB Fate + Upd Production + Proliferation + Apoptosis + Extrusion	Cyclic	0.00391	8	1	0	0	1	0.5	1	1	1	0	0.5	0	0.5	1	1	1	0	1	0	1	1	1	1	1	1	0.5	0	1	0	0	0.5	0.5	0.5	0.5	0.5	0	0.5	0.5	0.5	0.5	1	1	1	0	1	1
140	EB Fate + Upd Production + Proliferation + Apoptosis + Extrusion	Cyclic	0.00391	24	1	0	0	1	0.5	0	1	1	0	0.5	0	0.5	1	1	1	0	1	0	1	1	1	1	1	1	0.5	0	1	0	0	0.5	0.5	0.5	0.5	0.5	0	0.5	0.5	0.5	0.5	1	0	1	0	1	1
141	EB Fate + Upd Production + Multilayering + Proliferation + Apoptosis + Extrusion	Cyclic	0.00391	24	0	1	0	1	0.5	0	1	0	1	0.5	0	0.5	1	1	1	0	1	0	1	1	1	1	1	1	0.5	0	1	0	0	0.5	0.5	0.5	0.5	0.5	0	0.5	0.5	0.5	0.5	1	0	0	1	1	1
142	EB Fate + Proliferation + Apoptosis + Extrusion	Cyclic	0.00391	24	1	0	0	1	0	1	1	0	0	0.5	0	0	1	1	1	0	0	0	1	1	1	1	1	1	1	0	1	0	0	0.5	0.5	0.5	0.5	0.5	0	0.5	0.5	0.5	0.5	1	1	0	0	1	0
143	Apoptosis + Extrusion	Cyclic	0.00391	24	1	0	0	0.875	0.5	1	0.5	0	0	0.75	0	0.5	0.5	0	0	0	1	0.5	1	0.5	0.5	0.625	0.625	0.5	0	0.5	0	0	0	0.5	0.5	0.5	0.5	0.5	0	0.5	0.5	0.5	0.5	0.5	1	0	0	0	1
144	Multilayering + Apoptosis	Cyclic	0.00391	8	0	0.75	0.25	0	0	0	1	0	1	1	0	0	0.75	0	0	0	0	0	1	0	0.75	0.25	0.25	0	0	0	0.75	1	1	1	1	1	0	1	0	0.5	0.5	0.5	0.5	0.875	0	0	1	0	0
145	Apoptosis	Cyclic	0.00391	120	1	0	0	0.4	0	0	0.8	1	0	0.9	0.2	0	0.2	0	0	0	0	0	1	0.2	0.2	0.8	0.8	0.2	0	0	0	0	0	0.5	0.5	0.5	0.5	0.5	0	0.5	0.5	0.5	0.5	0.6	0	1	0	0	0
146	Multilayering + Apoptosis	Cyclic	0.00391	8	0	0.75	0.25	0	0	0	1	0	1	1	0	0	0.75	0	0	0	0	0	1	0	0.75	0.25	0.25	0	0	0	0.75	0	0	0.5	0.5	0.5	0.5	0.5	0	0.5	0.5	0.5	0.5	0.875	0	0	1	0	0
147	EB Fate + Upd Production + Multilayering + Proliferation + Apoptosis + Extrusion	Cyclic	0.00391	8	0	1	0	1	0.5	0	1	0	1	1	0	0.5	1	1	1	0.5	1	0	0	1	1	1	1	1	0.5	0	1	1	1	1	1	1	0	1	0	0.5	0.5	0.5	0.5	1	0	0	1	1	1
148	Multilayering + Apoptosis + Extrusion	Cyclic	0.00391	8	0	1	0	0.875	0	1	0.5	1	1	0.75	0.25	0	1	0	0	0	0	0.5	1	0.5	1	0.75	0.75	0.5	0	0.5	1	0	0	0.5	0.5	0.5	0.5	0.5	0	0.5	0.5	0.5	0.5	1	1	1	1	0	0
149	Multilayering + Apoptosis	Cyclic	0.00391	8	0	1	0	0.625	0.5	1	0.5	1	1	1	0.375	0.5	1	0	0	0	1	0.5	1	0.5	1	0.625	0.625	0.5	0	0.5	1	1	1	1	1	1	0	1	0	0.5	0.5	0.5	0.5	1	1	1	1	0	1
Average Node Propensities
apcarm	arm	armdecad	cdc	dad	der	dlg	dome	fz	hid	jak	mad	mir	nicd	notch	pros	punt	ral	robo	rolled	snail	socse	state	sty	suh	raf	tcflef	hep	hposal	bsk	puc	ap	yki	wts	inr	chico	dp	akt	foxo	dmyc	egfs	upds	wg	delta	dpp	slit	dref	dilps
0.695539999999999	0.30091	0.00782	0.837312249999998	0.1505	0.703339999999999	0.839976999999999	0.500160000000001	0.30091	0.887794499999999	0.04217425	0.1505	0.837792999999998	0.60175	0.60175	0.041045	0.301	0.142635	0.902649999999997	0.762132999999999	0.837792999999998	0.878060749999999	0.878060749999999	0.762132999999999	0.52161	0.142635	0.722909999999999	0.703299999999998	0.703299999999998	0.85183	0.85183	0.85183	0.14853	0.85183	0	0.500179999999998	0.500179999999998	0.500179999999998	0.500179999999998	0.866323999999998	0.703339999999999	0.500160000000001	0.30091	0.60175	0.301	0.902649999999997	0.703299999999998	0
Fixed Nodes States
EGFs	Wg	Upds	Dpp	Delta	Slit	Dref	dilps
0.7	0.3	0.5	0.3	0.6	0.9	0.7	0
[truncated: 3 more columns]
