# Supplementary material for: A Personalized Therapeutics Approach Using an In Silico Drosophila Patient Model Reveals Optimal Chemo- and Targeted Therapy Combinations for Colorectal Cancer
Source: Front Oncol. 2021 Jul 16;11:692592. doi: 10.3389/fonc.2021.692592 (PMC8323493; doi:10.3389/fonc.2021.692592)
Supplement: Supplementary file 1 [file DataSheet_1.zip › Supplementary_Data_1/05_Results/01_ISC/ISC_DA_RB_Results_1032.csv]

Attractor	Associated Cell Fate	Attractor Type	Basin Ratio	Attractor length	apcarm	arm	armdecad	cdc	dad	der	dlg	dome	fz	hid	jak	mad	mir	nicd	notch	pros	punt	ral	robo	rolled	snail	socse	state	sty	suh	raf	tcflef	hep	hposal	bsk	puc	ap	yki	wts	inr	chico	dp	akt	foxo	dmyc	egfs	upds	wg	delta	dpp
1	Delta Production + Apoptosis	Cyclic	0.04688	8	1	0	0	0.625	0	1	0.5	0	0	1	0	0	0.5	0	0	0	0	0.5	1	0.5	0.5	0.875	0.875	0.5	0	0.5	0	1	1	1	1	1	0	1	0	0.5	0.5	0.5	0.5	0.5	1	0	0	0	0
2	Apoptosis + Extrusion	Cyclic	0.03125	8	1	0	0	0.875	0	1	0.5	0	0	1	0	0	0.5	0	0	0	0	0.5	1	0.5	0.5	0.625	0.625	0.5	0	0.5	0	1	1	1	1	1	0	1	0	0.5	0.5	0.5	0.5	0.5	1	0	0	0	0
3	EB Fate + Proliferation + Apoptosis + Extrusion	Cyclic	0.02734	8	1	0	0	1	0	1	1	0	0	1	0	0	1	1	1	0	0	0	1	1	1	1	1	1	1	0	1	1	1	1	1	1	0	1	0	0.5	0.5	0.5	0.5	1	1	0	0	1	0
4	EB Fate + Proliferation + Apoptosis + Extrusion	Cyclic	0.02344	24	1	0	0	1	0	1	1	0	0	0.5	0	0	1	1	1	0	0	0	1	1	1	1	1	1	1	0	1	0	0	0.5	0.5	0.5	0.5	0.5	0	0.5	0.5	0.5	0.5	1	1	0	0	1	0
5	EB Fate + Proliferation + Apoptosis + Extrusion	Cyclic	0.02344	8	1	0	0	1	0	1	1	0	0	1	0	0	1	1	1	0	0	0	1	1	1	1	1	1	1	0	1	1	1	1	1	1	0	1	0	0.5	0.5	0.5	0.5	1	1	0	0	1	0
6	EB Fate + Upd Production + Proliferation + Apoptosis + Extrusion	Cyclic	0.02344	8	1	0	0	1	0.5	1	1	0	0	1	0	0.5	1	1	1	0	1	0	1	1	1	1	1	1	0.5	0	1	1	1	1	1	1	0	1	0	0.5	0.5	0.5	0.5	1	1	0	0	1	1
7	EB Fate + Proliferation + Apoptosis + Extrusion	Cyclic	0.01953	8	1	0	0	1	0	1	1	1	0	1	0	0	1	1	1	0	0	0	1	1	1	1	1	1	1	0	1	1	1	1	1	1	0	1	0	0.5	0.5	0.5	0.5	1	1	1	0	1	0
8	EB Fate + Proliferation + Apoptosis + Extrusion	Cyclic	0.01562	8	1	0	0	1	0	1	1	1	0	1	0	0	1	1	1	0	0	0	1	1	1	1	1	1	1	0	1	1	1	1	1	1	0	1	0	0.5	0.5	0.5	0.5	1	1	1	0	1	0
9	EB Fate + Multilayering + Proliferation + Apoptosis + Extrusion	Cyclic	0.01562	8	0	1	0	1	0	1	1	0	1	1	0	0	1	1	1	0	0	0	1	1	1	1	1	1	1	0	1	1	1	1	1	1	0	1	0	0.5	0.5	0.5	0.5	1	1	0	1	1	0
10	Delta Production + Apoptosis	Cyclic	0.01562	8	1	0	0	0.625	0	1	0.5	1	0	1	0.125	0	0.5	0	0	0	0	0.5	1	0.5	0.5	0.875	0.875	0.5	0	0.5	0	1	1	1	1	1	0	1	0	0.5	0.5	0.5	0.5	0.5	1	1	0	0	0
11	EB Fate + Upd Production + Proliferation + Apoptosis + Extrusion	Cyclic	0.01562	8	1	0	0	1	0.5	1	1	0	0	1	0	0.5	1	1	1	0	1	0	1	1	1	1	1	1	0.5	0	1	1	1	1	1	1	0	1	0	0.5	0.5	0.5	0.5	1	1	0	0	1	1
12	Delta Production + Apoptosis	Cyclic	0.01172	8	1	0	0	0.625	0.5	1	0.5	0	0	1	0	0.5	0.5	0	0	0	1	0.5	1	0.5	0.5	0.875	0.875	0.5	0	0.5	0	1	1	1	1	1	0	1	0	0.5	0.5	0.5	0.5	0.5	1	0	0	0	1
13	EB Fate + Upd Production + Proliferation + Apoptosis + Extrusion	Cyclic	0.01172	8	1	0	0	1	0.5	1	1	0	0	1	0	0.5	1	1	1	0	1	0	1	1	1	1	1	1	0.5	0	1	1	1	1	1	1	0	1	0	0.5	0.5	0.5	0.5	1	1	0	0	1	1
14	EB Fate + Upd Production + Multilayering + Proliferation + Apoptosis + Extrusion	Cyclic	0.01172	8	0	1	0	1	0.5	1	1	0	1	1	0	0.5	1	1	1	0	1	0	1	1	1	1	1	1	0.5	0	1	1	1	1	1	1	0	1	0	0.5	0.5	0.5	0.5	1	1	0	1	1	1
15	EB Fate + Upd Production + Proliferation + Apoptosis + Extrusion	Cyclic	0.01172	8	1	0	0	1	0.5	1	1	1	0	1	0	0.5	1	1	1	0	1	0	1	1	1	1	1	1	0.5	0	1	1	1	1	1	1	0	1	0	0.5	0.5	0.5	0.5	1	1	1	0	1	1
16	EB Fate + Proliferation + Apoptosis + Extrusion	Cyclic	0.01172	24	1	0	0	1	0	1	1	0	0	0.5	0	0	1	1	1	0	0	0	1	1	1	1	1	1	1	0	1	0	0	0.5	0.5	0.5	0.5	0.5	0	0.5	0.5	0.5	0.5	1	1	0	0	1	0
17	EB Fate + Multilayering + Proliferation + Apoptosis + Extrusion	Cyclic	0.01172	8	0	1	0	1	0	0	1	0	1	1	0	0	1	1	1	0	0	0	1	1	1	1	1	1	1	0	1	1	1	1	1	1	0	1	0	0.5	0.5	0.5	0.5	1	0	0	1	1	0
18	EB Fate + Upd Production + Proliferation + Apoptosis + Extrusion	Cyclic	0.01172	8	1	0	0	1	0.5	1	1	0	0	1	0	0.5	1	1	1	0	1	0	1	1	1	1	1	1	0.5	0	1	1	1	1	1	1	0	1	0	0.5	0.5	0.5	0.5	1	1	0	0	1	1
19	Multilayering + Apoptosis	Cyclic	0.01172	8	0	1	0	0.625	0.5	1	0.5	0	1	1	0	0.5	1	0	0	0	1	0.5	1	0.5	1	0.5	0.5	0.5	0	0.5	1	1	1	1	1	1	0	1	0	0.5	0.5	0.5	0.5	1	1	0	1	0	1
20	Delta Production + Apoptosis	Cyclic	0.01172	24	1	0	0	0.625	0	1	0.5	0	0	0.75	0	0	0.5	0	0	0	0	0.5	1	0.5	0.5	0.875	0.875	0.5	0	0.5	0	0	0	0.5	0.5	0.5	0.5	0.5	0	0.5	0.5	0.5	0.5	0.5	1	0	0	0	0
21	Apoptosis + Extrusion	Cyclic	0.01172	8	1	0	0	0.875	0.5	1	0.5	0	0	1	0	0.5	0.5	0	0	0	1	0.5	1	0.5	0.5	0.625	0.625	0.5	0	0.5	0	1	1	1	1	1	0	1	0	0.5	0.5	0.5	0.5	0.5	1	0	0	0	1
22	Apoptosis	Cyclic	0.00781	120	1	0	0	0.4	0.5	0	0.8	1	0	0.9	0.2	0.5	0.2	0	0	0	1	0	1	0.2	0.2	0.8	0.8	0.2	0	0	0	0	0	0.5	0.5	0.5	0.5	0.5	0	0.5	0.5	0.5	0.5	0.6	0	1	0	0	1
23	Multilayering + Apoptosis	Cyclic	0.00781	8	0	1	0	0.625	0	1	0.5	0	1	1	0	0	1	0	0	0	0	0.5	1	0.5	1	0.5	0.5	0.5	0	0.5	1	1	1	1	1	1	0	1	0	0.5	0.5	0.5	0.5	1	1	0	1	0	0
24	Apoptosis + Extrusion	Cyclic	0.00781	8	1	0	0	0.875	0.5	1	0.5	0	0	1	0	0.5	0.5	0	0	0	1	0.5	1	0.5	0.5	0.625	0.625	0.5	0	0.5	0	1	1	1	1	1	0	1	0	0.5	0.5	0.5	0.5	0.5	1	0	0	0	1
25	Delta Production + Apoptosis	Cyclic	0.00781	8	1	0	0	0.625	0.5	1	0.5	0	0	0.75	0	0.5	0.5	0	0	0	1	0.5	1	0.5	0.5	0.875	0.875	0.5	0	0.5	0	0	0	0.5	0.5	0.5	0.5	0.5	0	0.5	0.5	0.5	0.5	0.5	1	0	0	0	1
26	EB Fate + Multilayering + Proliferation + Apoptosis + Extrusion	Cyclic	0.00781	8	0	1	0	1	0	1	1	0	1	0.5	0	0	1	1	1	0	0	0	1	1	1	1	1	1	1	0	1	0	0	0.5	0.5	0.5	0.5	0.5	0	0.5	0.5	0.5	0.5	1	1	0	1	1	0
27	Apoptosis	Cyclic	0.00781	40	1	0	0	0.4	0	0	0.8	1	0	1	0.2	0	0.2	0	0	0	0	0	1	0.2	0.2	0.8	0.8	0.2	0	0	0	1	1	1	1	1	0	1	0	0.5	0.5	0.5	0.5	0.6	0	1	0	0	0
28	Delta Production + Apoptosis	Cyclic	0.00781	24	1	0	0	0	0	0	1	0	0	1	0	0	0	0	0	0	0	0	1	0	0	1	1	0	0	0	0	0	0	0.5	0.5	0.5	0.5	0.5	0	0.5	0.5	0.5	0.5	0.5	0	0	0	0	0
29	EB Fate + Upd Production + Proliferation + Apoptosis + Extrusion	Cyclic	0.00781	24	1	0	0	1	0.5	1	1	0	0	0.5	0	0.5	1	1	1	0	1	0	1	1	1	1	1	1	0.5	0	1	0	0	0.5	0.5	0.5	0.5	0.5	0	0.5	0.5	0.5	0.5	1	1	0	0	1	1
30	Delta Production + Apoptosis	Cyclic	0.00781	8	1	0	0	0	0.5	0	1	0	0	1	0	0.5	0	0	0	0	1	0	1	0	0	1	1	0	0	0	0	0	0	0.5	0.5	0.5	0.5	0.5	0	0.5	0.5	0.5	0.5	0.5	0	0	0	0	1
31	Multilayering + Apoptosis + Extrusion	Cyclic	0.00781	8	0	1	0	0.875	0	1	0.5	0	1	1	0	0	1	0	0	0	0	0.5	1	0.5	1	0.5	0.5	0.5	0	0.5	1	1	1	1	1	1	0	1	0	0.5	0.5	0.5	0.5	1	1	0	1	0	0
32	Delta Production + Apoptosis	Cyclic	0.00781	8	1	0	0	0.625	0.5	1	0.5	1	0	1	0.125	0.5	0.5	0	0	0	1	0.5	1	0.5	0.5	0.875	0.875	0.5	0	0.5	0	1	1	1	1	1	0	1	0	0.5	0.5	0.5	0.5	0.5	1	1	0	0	1
33	EB Fate + Upd Production + Proliferation + Apoptosis + Extrusion	Cyclic	0.00781	8	1	0	0	1	0.5	1	1	0	0	1	0	0.5	1	1	1	0	1	0	1	1	1	1	1	1	0.5	0	1	1	1	1	1	1	0	1	0	0.5	0.5	0.5	0.5	1	1	0	0	1	1
34	Multilayering + Apoptosis + Extrusion	Cyclic	0.00781	24	0	1	0	0.875	0	1	0.5	0	1	0.75	0	0	1	0	0	0	0	0.5	1	0.5	1	0.5	0.5	0.5	0	0.5	1	0	0	0.5	0.5	0.5	0.5	0.5	0	0.5	0.5	0.5	0.5	1	1	0	1	0	0
35	Delta Production + Apoptosis	Cyclic	0.00781	8	1	0	0	0.625	0	1	0.5	1	0	0.75	0.125	0	0.5	0	0	0	0	0.5	1	0.5	0.5	0.875	0.875	0.5	0	0.5	0	0	0	0.5	0.5	0.5	0.5	0.5	0	0.5	0.5	0.5	0.5	0.5	1	1	0	0	0
36	Multilayering + Apoptosis + Extrusion	Cyclic	0.00781	24	0	1	0	0.875	0	1	0.5	0	1	0.75	0	0	1	0	0	0	0	0.5	1	0.5	1	0.5	0.5	0.5	0	0.5	1	0	0	0.5	0.5	0.5	0.5	0.5	0	0.5	0.5	0.5	0.5	1	1	0	1	0	0
37	Multilayering + Apoptosis + Extrusion	Cyclic	0.00781	8	0	1	0	0.875	0.5	1	0.5	0	1	1	0	0.5	1	0	0	0	1	0.5	1	0.5	1	0.5	0.5	0.5	0	0.5	1	1	1	1	1	1	0	1	0	0.5	0.5	0.5	0.5	1	1	0	1	0	1
38	Multilayering + Apoptosis	Cyclic	0.00781	8	0	1	0	0.625	0	1	0.5	1	1	1	0.375	0	1	0	0	0	0	0.5	1	0.5	1	0.625	0.625	0.5	0	0.5	1	1	1	1	1	1	0	1	0	0.5	0.5	0.5	0.5	1	1	1	1	0	0
39	Multilayering + Apoptosis	Cyclic	0.00781	8	0	1	0	0.625	0.5	1	0.5	1	1	1	0.375	0.5	1	0	0	0	1	0.5	1	0.5	1	0.625	0.625	0.5	0	0.5	1	1	1	1	1	1	0	1	0	0.5	0.5	0.5	0.5	1	1	1	1	0	1
40	Delta Production + Apoptosis	Cyclic	0.00781	8	1	0	0	0.625	0.5	1	0.5	0	0	1	0	0.5	0.5	0	0	0	1	0.5	1	0.5	0.5	0.875	0.875	0.5	0	0.5	0	1	1	1	1	1	0	1	0	0.5	0.5	0.5	0.5	0.5	1	0	0	0	1
41	Apoptosis + Extrusion	Cyclic	0.00781	8	1	0	0	0.875	0	1	0.5	1	0	1	0.25	0	0.5	0	0	0	0	0.5	1	0.5	0.5	0.75	0.75	0.5	0	0.5	0	1	1	1	1	1	0	1	0	0.5	0.5	0.5	0.5	0.5	1	1	0	0	0
42	EB Fate + Proliferation + Apoptosis + Extrusion	Cyclic	0.00781	24	1	0	0	1	0	1	1	0	0	0.5	0	0	1	1	1	0	0	0	1	1	1	1	1	1	1	0	1	0	0	0.5	0.5	0.5	0.5	0.5	0	0.5	0.5	0.5	0.5	1	1	0	0	1	0
43	Delta Production + Apoptosis	Cyclic	0.00781	8	1	0	0	0.625	0.5	1	0.5	1	0	1	0.125	0.5	0.5	0	0	0	1	0.5	1	0.5	0.5	0.875	0.875	0.5	0	0.5	0	1	1	1	1	1	0	1	0	0.5	0.5	0.5	0.5	0.5	1	1	0	0	1
44	Apoptosis + Extrusion	Cyclic	0.00781	8	1	0	0	0.875	0.5	1	0.5	0	0	1	0	0.5	0.5	0	0	0	1	0.5	1	0.5	0.5	0.625	0.625	0.5	0	0.5	0	1	1	1	1	1	0	1	0	0.5	0.5	0.5	0.5	0.5	1	0	0	0	1
45	Multilayering + Apoptosis	Cyclic	0.00781	24	0	1	0	0.625	0	1	0.5	0	1	0.75	0	0	1	0	0	0	0	0.5	1	0.5	1	0.5	0.5	0.5	0	0.5	1	0	0	0.5	0.5	0.5	0.5	0.5	0	0.5	0.5	0.5	0.5	1	1	0	1	0	0
46	EB Fate + Upd Production + Proliferation + Apoptosis + Extrusion	Cyclic	0.00781	8	1	0	0	1	0.5	1	1	0	0	0.5	0	0.5	1	1	1	0	1	0	1	1	1	1	1	1	0.5	0	1	0	0	0.5	0.5	0.5	0.5	0.5	0	0.5	0.5	0.5	0.5	1	1	0	0	1	1
47	EB Fate + Proliferation + Apoptosis + Extrusion	Cyclic	0.00391	8	1	0	0	1	0	1	1	0	0	0.5	0	0	1	1	1	0	0	0	1	1	1	1	1	1	1	0	1	0	0	0.5	0.5	0.5	0.5	0.5	0	0.5	0.5	0.5	0.5	1	1	0	0	1	0
48	EB Fate + Multilayering + Proliferation + Apoptosis + Extrusion	Cyclic	0.00391	8	0	1	0	1	0	1	1	1	1	1	0	0	1	1	1	0	0	0	1	1	1	1	1	1	1	0	1	1	1	1	1	1	0	1	0	0.5	0.5	0.5	0.5	1	1	1	1	1	0
49	Delta Production + Apoptosis	Cyclic	0.00391	24	1	0	0	0	0.5	0	1	0	0	1	0	0.5	0	0	0	0	1	0	1	0	0	1	1	0	0	0	0	0	0	0.5	0.5	0.5	0.5	0.5	0	0.5	0.5	0.5	0.5	0.5	0	0	0	0	1
50	EB Fate + Proliferation + Apoptosis + Extrusion	Cyclic	0.00391	8	1	0	0	1	0	0	1	1	0	1	0	0	1	1	1	0	0	0	1	1	1	1	1	1	1	0	1	1	1	1	1	1	0	1	0	0.5	0.5	0.5	0.5	1	0	1	0	1	0
51	EB Fate + Upd Production + Proliferation + Apoptosis + Extrusion	Cyclic	0.00391	8	1	0	0	1	0.5	0	1	1	0	1	0	0.5	1	1	1	0	1	0	1	1	1	1	1	1	0.5	0	1	1	1	1	1	1	0	1	0	0.5	0.5	0.5	0.5	1	0	1	0	1	1
52	Delta Production + Apoptosis	Cyclic	0.00391	8	1	0	0	0	0.5	0	1	0	0	1	0	0.5	0	0	0	0	1	0	1	0	0	1	1	0	0	0	0	1	1	1	1	1	0	1	0	0.5	0.5	0.5	0.5	0.5	0	0	0	0	1
53	EB Fate + Upd Production + Proliferation + Apoptosis + Extrusion	Cyclic	0.00391	8	1	0	0	1	0.5	1	1	0	0	0.5	0	0.5	1	1	1	0	1	0	1	1	1	1	1	1	0.5	0	1	0	0	0.5	0.5	0.5	0.5	0.5	0	0.5	0.5	0.5	0.5	1	1	0	0	1	1
54	Multilayering + Apoptosis + Extrusion	Cyclic	0.00391	8	0	1	0	0.875	0	1	0.5	0	1	0.75	0	0	1	0	0	0	0	0.5	1	0.5	1	0.5	0.5	0.5	0	0.5	1	0	0	0.5	0.5	0.5	0.5	0.5	0	0.5	0.5	0.5	0.5	1	1	0	1	0	0
55	Multilayering + Apoptosis + Extrusion	Cyclic	0.00391	8	0	1	0	0.875	0.5	1	0.5	0	1	0.75	0	0.5	1	0	0	0	1	0.5	1	0.5	1	0.5	0.5	0.5	0	0.5	1	0	0	0.5	0.5	0.5	0.5	0.5	0	0.5	0.5	0.5	0.5	1	1	0	1	0	1
56	Multilayering + Apoptosis	Cyclic	0.00391	24	0	1	0	0.625	0	1	0.5	0	1	0.75	0	0	1	0	0	0	0	0.5	1	0.5	1	0.5	0.5	0.5	0	0.5	1	0	0	0.5	0.5	0.5	0.5	0.5	0	0.5	0.5	0.5	0.5	1	1	0	1	0	0
57	Multilayering + Apoptosis	Cyclic	0.00391	8	0	1	0	0.625	0.5	1	0.5	1	1	1	0.375	0.5	1	0	0	0	1	0.5	1	0.5	1	0.625	0.625	0.5	0	0.5	1	1	1	1	1	1	0	1	0	0.5	0.5	0.5	0.5	1	1	1	1	0	1
58	EB Fate + Upd Production + Proliferation + Apoptosis + Extrusion	Cyclic	0.00391	8	1	0	0	1	0.5	1	1	1	0	1	0	0.5	1	1	1	0	1	0	1	1	1	1	1	1	0.5	0	1	1	1	1	1	1	0	1	0	0.5	0.5	0.5	0.5	1	1	1	0	1	1
59	Apoptosis + Extrusion	Cyclic	0.00391	24	1	0	0	0.875	0.5	1	0.5	0	0	0.75	0	0.5	0.5	0	0	0	1	0.5	1	0.5	0.5	0.625	0.625	0.5	0	0.5	0	0	0	0.5	0.5	0.5	0.5	0.5	0	0.5	0.5	0.5	0.5	0.5	1	0	0	0	1
60	EB Fate + Upd Production + Proliferation + Apoptosis + Extrusion	Cyclic	0.00391	24	1	0	0	1	0.5	1	1	0	0	0.5	0	0.5	1	1	1	0	1	0	1	1	1	1	1	1	0.5	0	1	0	0	0.5	0.5	0.5	0.5	0.5	0	0.5	0.5	0.5	0.5	1	1	0	0	1	1
61	Apoptosis + Extrusion	Cyclic	0.00391	8	1	0	0	0.875	0.5	1	0.5	1	0	1	0.25	0.5	0.5	0	0	0	1	0.5	1	0.5	0.5	0.75	0.75	0.5	0	0.5	0	1	1	1	1	1	0	1	0	0.5	0.5	0.5	0.5	0.5	1	1	0	0	1
62	Apoptosis	Cyclic	0.00391	40	1	0	0	0.4	0.5	0	0.8	1	0	1	0.2	0.5	0.2	0	0	0	1	0	1	0.2	0.2	0.8	0.8	0.2	0	0	0	1	1	1	1	1	0	1	0	0.5	0.5	0.5	0.5	0.6	0	1	0	0	1
63	EB Fate + Upd Production + Multilayering + Proliferation + Apoptosis + Extrusion	Cyclic	0.00391	8	0	1	0	1	0.5	0	1	0	1	1	0	0.5	1	1	1	0	1	0	1	1	1	1	1	1	0.5	0	1	1	1	1	1	1	0	1	0	0.5	0.5	0.5	0.5	1	0	0	1	1	1
64	Multilayering + Apoptosis	Cyclic	0.00391	8	0	0.75	0.25	0	0	0	1	0	1	1	0	0	0.75	0	0	0	0	0	1	0	0.75	0.25	0.25	0	0	0	0.75	1	1	1	1	1	0	1	0	0.5	0.5	0.5	0.5	0.875	0	0	1	0	0
65	Delta Production + Apoptosis	Cyclic	0.00391	24	1	0	0	0.625	0.5	1	0.5	1	0	0.75	0.125	0.5	0.5	0	0	0	1	0.5	1	0.5	0.5	0.875	0.875	0.5	0	0.5	0	0	0	0.5	0.5	0.5	0.5	0.5	0	0.5	0.5	0.5	0.5	0.5	1	1	0	0	1
66	Delta Production + Apoptosis	Cyclic	0.00391	24	1	0	0	0.625	0	1	0.5	0	0	0.75	0	0	0.5	0	0	0	0	0.5	1	0.5	0.5	0.875	0.875	0.5	0	0.5	0	0	0	0.5	0.5	0.5	0.5	0.5	0	0.5	0.5	0.5	0.5	0.5	1	0	0	0	0
67	EB Fate + Multilayering + Proliferation + Apoptosis + Extrusion	Cyclic	0.00391	24	0	1	0	1	0	0	1	0	1	0.5	0	0	1	1	1	0	0	0	1	1	1	1	1	1	1	0	1	0	0	0.5	0.5	0.5	0.5	0.5	0	0.5	0.5	0.5	0.5	1	0	0	1	1	0
68	EB Fate + Upd Production + Proliferation + Apoptosis + Extrusion	Cyclic	0.00391	24	1	0	0	1	0.5	0	1	0	0	0.5	0	0.5	1	1	1	0	1	0	1	1	1	1	1	1	0.5	0	1	0	0	0.5	0.5	0.5	0.5	0.5	0	0.5	0.5	0.5	0.5	1	0	0	0	1	1
69	Multilayering + Apoptosis	Cyclic	0.00391	8	0	1	0	0.625	0	1	0.5	0	1	0.75	0	0	1	0	0	0	0	0.5	1	0.5	1	0.5	0.5	0.5	0	0.5	1	0	0	0.5	0.5	0.5	0.5	0.5	0	0.5	0.5	0.5	0.5	1	1	0	1	0	0
70	Multilayering + Apoptosis + Extrusion	Cyclic	0.00391	24	0	1	0	0.875	0	1	0.5	1	1	0.75	0.25	0	1	0	0	0	0	0.5	1	0.5	1	0.75	0.75	0.5	0	0.5	1	0	0	0.5	0.5	0.5	0.5	0.5	0	0.5	0.5	0.5	0.5	1	1	1	1	0	0
71	EB Fate + Upd Production + Multilayering + Proliferation + Apoptosis + Extrusion	Cyclic	0.00391	8	0	1	0	1	0.5	1	1	1	1	1	0	0.5	1	1	1	0	1	0	1	1	1	1	1	1	0.5	0	1	1	1	1	1	1	0	1	0	0.5	0.5	0.5	0.5	1	1	1	1	1	1
72	EB Fate + Upd Production + Proliferation + Apoptosis + Extrusion	Cyclic	0.00391	8	1	0	0	1	0.5	0	1	1	0	1	0	0.5	1	1	1	0	1	0	1	1	1	1	1	1	0.5	0	1	1	1	1	1	1	0	1	0	0.5	0.5	0.5	0.5	1	0	1	0	1	1
73	Apoptosis	Cyclic	0.00391	40	1	0	0	0.4	0.5	0	0.8	1	0	0.9	0.2	0.5	0.2	0	0	0	1	0	1	0.2	0.2	0.8	0.8	0.2	0	0	0	0	0	0.5	0.5	0.5	0.5	0.5	0	0.5	0.5	0.5	0.5	0.6	0	1	0	0	1
74	Delta Production + Apoptosis	Cyclic	0.00391	24	1	0	0	0	0.5	0	1	0	0	1	0	0.5	0	0	0	0	1	0	1	0	0	1	1	0	0	0	0	0	0	0.5	0.5	0.5	0.5	0.5	0	0.5	0.5	0.5	0.5	0.5	0	0	0	0	1
75	EB Fate + Multilayering + Proliferation + Apoptosis + Extrusion	Cyclic	0.00391	24	0	1	0	1	0	1	1	0	1	0.5	0	0	1	1	1	0	0	0	1	1	1	1	1	1	1	0	1	0	0	0.5	0.5	0.5	0.5	0.5	0	0.5	0.5	0.5	0.5	1	1	0	1	1	0
76	EB Fate + Upd Production + Multilayering + Proliferation + Apoptosis + Extrusion	Cyclic	0.00391	8	0	1	0	1	0.5	1	1	1	1	1	0	0.5	1	1	1	0	1	0	1	1	1	1	1	1	0.5	0	1	1	1	1	1	1	0	1	0	0.5	0.5	0.5	0.5	1	1	1	1	1	1
77	EB Fate + Upd Production + Proliferation + Apoptosis + Extrusion	Cyclic	0.00391	8	1	0	0	1	0.5	0	1	0	0	1	0	0.5	1	1	1	0	1	0	1	1	1	1	1	1	0.5	0	1	1	1	1	1	1	0	1	0	0.5	0.5	0.5	0.5	1	0	0	0	1	1
78	EB Fate + Proliferation + Apoptosis + Extrusion	Cyclic	0.00391	8	1	0	0	1	0	0	1	0	0	1	0	0	1	1	1	0	0	0	1	1	1	1	1	1	1	0	1	1	1	1	1	1	0	1	0	0.5	0.5	0.5	0.5	1	0	0	0	1	0
79	EB Fate + Upd Production + Multilayering + Proliferation + Apoptosis + Extrusion	Cyclic	0.00391	8	0	1	0	1	0.5	1	1	1	1	1	0	0.5	1	1	1	0	1	0	1	1	1	1	1	1	0.5	0	1	1	1	1	1	1	0	1	0	0.5	0.5	0.5	0.5	1	1	1	1	1	1
80	EB Fate + Upd Production + Multilayering + Proliferation + Apoptosis + Extrusion	Cyclic	0.00391	24	0	1	0	1	0.5	1	1	0	1	0.5	0	0.5	1	1	1	0	1	0	1	1	1	1	1	1	0.5	0	1	0	0	0.5	0.5	0.5	0.5	0.5	0	0.5	0.5	0.5	0.5	1	1	0	1	1	1
81	EB Fate + Proliferation + Apoptosis + Extrusion	Cyclic	0.00391	24	1	0	0	1	0	1	1	0	0	0.5	0	0	1	1	1	0	0	0	1	1	1	1	1	1	1	0	1	0	0	0.5	0.5	0.5	0.5	0.5	0	0.5	0.5	0.5	0.5	1	1	0	0	1	0
82	EB Fate + Upd Production + Proliferation + Apoptosis + Extrusion	Cyclic	0.00391	8	1	0	0	1	0.5	1	1	0	0	1	0	0.5	1	1	1	0	1	0	1	1	1	1	1	1	0.5	0	1	1	1	1	1	1	0	1	0	0.5	0.5	0.5	0.5	1	1	0	0	1	1
83	EB Fate + Upd Production + Proliferation + Apoptosis + Extrusion	Cyclic	0.00391	8	1	0	0	1	0.5	1	1	1	0	1	0	0.5	1	1	1	0	1	0	1	1	1	1	1	1	0.5	0	1	1	1	1	1	1	0	1	0	0.5	0.5	0.5	0.5	1	1	1	0	1	1
84	EB Fate + Upd Production + Proliferation + Apoptosis + Extrusion	Cyclic	0.00391	8	1	0	0	1	0.5	1	1	0	0	1	0	0.5	1	1	1	0	1	0	1	1	1	1	1	1	0.5	0	1	1	1	1	1	1	0	1	0	0.5	0.5	0.5	0.5	1	1	0	0	1	1
85	Apoptosis + Extrusion	Cyclic	0.00391	24	1	0	0	0.875	0.5	1	0.5	1	0	0.75	0.25	0.5	0.5	0	0	0	1	0.5	1	0.5	0.5	0.75	0.75	0.5	0	0.5	0	0	0	0.5	0.5	0.5	0.5	0.5	0	0.5	0.5	0.5	0.5	0.5	1	1	0	0	1
86	Apoptosis	Cyclic	0.00391	8	0.75	0.25	0.25	0	0	0	1	0	0	1	0	0	0.25	0	0	0	0	0	1	0	0.25	0.75	0.75	0	0	0	0.25	0	0	0.5	0.5	0.5	0.5	0.5	0	0.5	0.5	0.5	0.5	0.625	0	0	0	0	0
87	EB Fate + Upd Production + Multilayering + Proliferation + Apoptosis + Extrusion	Cyclic	0.00391	8	0	1	0	1	0.5	0	1	0	1	1	0	0.5	1	1	1	0	1	0	1	1	1	1	1	1	0.5	0	1	1	1	1	1	1	0	1	0	0.5	0.5	0.5	0.5	1	0	0	1	1	1
88	EB Fate + Upd Production + Multilayering + Proliferation + Apoptosis + Extrusion	Cyclic	0.00391	8	0	1	0	1	0.5	1	1	1	1	1	0	0.5	1	1	1	0	1	0	1	1	1	1	1	1	0.5	0	1	1	1	1	1	1	0	1	0	0.5	0.5	0.5	0.5	1	1	1	1	1	1
89	Apoptosis + Extrusion	Cyclic	0.00391	24	1	0	0	0.875	0	1	0.5	1	0	0.75	0.25	0	0.5	0	0	0	0	0.5	1	0.5	0.5	0.75	0.75	0.5	0	0.5	0	0	0	0.5	0.5	0.5	0.5	0.5	0	0.5	0.5	0.5	0.5	0.5	1	1	0	0	0
90	EB Fate + Upd Production + Multilayering + Proliferation + Apoptosis + Extrusion	Cyclic	0.00391	8	0	1	0	1	0.5	0	1	0	1	1	0	0.5	1	1	1	0	1	0	1	1	1	1	1	1	0.5	0	1	1	1	1	1	1	0	1	0	0.5	0.5	0.5	0.5	1	0	0	1	1	1
91	EB Fate + Upd Production + Proliferation + Apoptosis + Extrusion	Cyclic	0.00391	24	1	0	0	1	0.5	1	1	0	0	0.5	0	0.5	1	1	1	0	1	0	1	1	1	1	1	1	0.5	0	1	0	0	0.5	0.5	0.5	0.5	0.5	0	0.5	0.5	0.5	0.5	1	1	0	0	1	1
92	Delta Production + Apoptosis	Cyclic	0.00391	24	1	0	0	0	0.5	0	1	0	0	1	0	0.5	0	0	0	0	1	0	1	0	0	1	1	0	0	0	0	0	0	0.5	0.5	0.5	0.5	0.5	0	0.5	0.5	0.5	0.5	0.5	0	0	0	0	1
93	EB Fate + Upd Production + Proliferation + Apoptosis + Extrusion	Cyclic	0.00391	24	1	0	0	1	0.5	1	1	1	0	0.5	0	0.5	1	1	1	0	1	0	1	1	1	1	1	1	0.5	0	1	0	0	0.5	0.5	0.5	0.5	0.5	0	0.5	0.5	0.5	0.5	1	1	1	0	1	1
94	Multilayering + Apoptosis	Cyclic	0.00391	168	0	1	0	0.571428571428571	0.5	0	0.571428571428571	1	1	0.785714285714286	0.428571428571429	0.5	1	0	0	0	1	0	1	0.428571428571429	1	0.571428571428571	0.571428571428571	0.428571428571429	0	0	1	0	0	0.5	0.5	0.5	0.5	0.5	0	0.5	0.5	0.5	0.5	1	0	1	1	0	1
95	Multilayering + Apoptosis	Cyclic	0.00391	8	0	1	0	0	0	0	1	0	1	1	0	0	1	0	0	0	0	0	1	0	1	0	0	0	0	0	1	1	1	1	1	1	0	1	0	0.5	0.5	0.5	0.5	1	0	0	1	0	0
96	Multilayering + Apoptosis + Extrusion	Cyclic	0.00391	8	0	1	0	0.875	0.5	1	0.5	0	1	1	0	0.5	1	0	0	0	1	0.5	1	0.5	1	0.5	0.5	0.5	0	0.5	1	1	1	1	1	1	0	1	0	0.5	0.5	0.5	0.5	1	1	0	1	0	1
97	Apoptosis + Extrusion	Cyclic	0.00391	24	1	0	0	0.875	0.5	1	0.5	0	0	0.75	0	0.5	0.5	0	0	0	1	0.5	1	0.5	0.5	0.625	0.625	0.5	0	0.5	0	0	0	0.5	0.5	0.5	0.5	0.5	0	0.5	0.5	0.5	0.5	0.5	1	0	0	0	1
98	Apoptosis + Extrusion	Cyclic	0.00391	8	1	0	0	0.875	0.5	1	0.5	1	0	1	0.25	0.5	0.5	0	0	0	1	0.5	1	0.5	0.5	0.75	0.75	0.5	0	0.5	0	1	1	1	1	1	0	1	0	0.5	0.5	0.5	0.5	0.5	1	1	0	0	1
99	EB Fate + Upd Production + Multilayering + Proliferation + Apoptosis + Extrusion	Cyclic	0.00391	8	0	1	0	1	0.5	1	1	1	1	0.5	0	0.5	1	1	1	0	1	0	1	1	1	1	1	1	0.5	0	1	0	0	0.5	0.5	0.5	0.5	0.5	0	0.5	0.5	0.5	0.5	1	1	1	1	1	1
100	EB Fate + Upd Production + Proliferation + Apoptosis + Extrusion	Cyclic	0.00391	24	1	0	0	1	0.5	1	1	0	0	0.5	0	0.5	1	1	1	0	1	0	1	1	1	1	1	1	0.5	0	1	0	0	0.5	0.5	0.5	0.5	0.5	0	0.5	0.5	0.5	0.5	1	1	0	0	1	1
101	Multilayering + Apoptosis	Cyclic	0.00391	8	0	0.75	0.25	0	0.5	0	1	0	1	1	0	0.5	0.75	0	0	0	1	0	1	0	0.75	0.25	0.25	0	0	0	0.75	1	1	1	1	1	0	1	0	0.5	0.5	0.5	0.5	0.875	0	0	1	0	1
102	Delta Production + Apoptosis	Cyclic	0.00391	24	1	0	0	0.625	0	1	0.5	1	0	0.75	0.125	0	0.5	0	0	0	0	0.5	1	0.5	0.5	0.875	0.875	0.5	0	0.5	0	0	0	0.5	0.5	0.5	0.5	0.5	0	0.5	0.5	0.5	0.5	0.5	1	1	0	0	0
103	Delta Production + Apoptosis	Cyclic	0.00391	8	1	0	0	0.625	0	1	0.5	0	0	0.75	0	0	0.5	0	0	0	0	0.5	1	0.5	0.5	0.875	0.875	0.5	0	0.5	0	0	0	0.5	0.5	0.5	0.5	0.5	0	0.5	0.5	0.5	0.5	0.5	1	0	0	0	0
104	EB Fate + Upd Production + Proliferation + Apoptosis + Extrusion	Cyclic	0.00391	8	1	0	0	1	0.5	1	1	1	0	0.5	0	0.5	1	1	1	0	1	0	1	1	1	1	1	1	0.5	0	1	0	0	0.5	0.5	0.5	0.5	0.5	0	0.5	0.5	0.5	0.5	1	1	1	0	1	1
105	Multilayering + Apoptosis	Cyclic	0.00391	8	0	1	0	0	0	0	1	0	1	1	0	0	1	0	0	0	0	0	1	0	1	0	0	0	0	0	1	0	0	0.5	0.5	0.5	0.5	0.5	0	0.5	0.5	0.5	0.5	1	0	0	1	0	0
106	Delta Production + Apoptosis	Cyclic	0.00391	24	1	0	0	0.625	0.5	1	0.5	0	0	0.75	0	0.5	0.5	0	0	0	1	0.5	1	0.5	0.5	0.875	0.875	0.5	0	0.5	0	0	0	0.5	0.5	0.5	0.5	0.5	0	0.5	0.5	0.5	0.5	0.5	1	0	0	0	1
107	Multilayering + Apoptosis	Cyclic	0.00391	24	0	1	0	0	0	0	1	0	1	1	0	0	1	0	0	0	0	0	1	0	1	0	0	0	0	0	1	0	0	0.5	0.5	0.5	0.5	0.5	0	0.5	0.5	0.5	0.5	1	0	0	1	0	0
108	Apoptosis	Cyclic	0.00391	8	0.75	0.25	0.25	0	0.5	0	1	0	0	1	0	0.5	0.25	0	0	0	1	0	1	0	0.25	0.75	0.75	0	0	0	0.25	1	1	1	1	1	0	1	0	0.5	0.5	0.5	0.5	0.625	0	0	0	0	1
109	EB Fate + Upd Production + Proliferation + Apoptosis + Extrusion	Cyclic	0.00391	24	1	0	0	1	0.5	1	1	1	0	0.5	0	0.5	1	1	1	0	1	0	1	1	1	1	1	1	0.5	0	1	0	0	0.5	0.5	0.5	0.5	0.5	0	0.5	0.5	0.5	0.5	1	1	1	0	1	1
110	Apoptosis + Extrusion	Cyclic	0.00391	24	1	0	0	0.875	0.5	1	0.5	0	0	0.75	0	0.5	0.5	0	0	0	1	0.5	1	0.5	0.5	0.625	0.625	0.5	0	0.5	0	0	0	0.5	0.5	0.5	0.5	0.5	0	0.5	0.5	0.5	0.5	0.5	1	0	0	0	1
111	EB Fate + Upd Production + Multilayering + Proliferation + Apoptosis + Extrusion	Cyclic	0.00391	8	0	1	0	1	0.5	1	1	1	1	1	0	0.5	1	1	1	0	1	0	1	1	1	1	1	1	0.5	0	1	1	1	1	1	1	0	1	0	0.5	0.5	0.5	0.5	1	1	1	1	1	1
112	EB Fate + Upd Production + Proliferation + Apoptosis + Extrusion	Cyclic	0.00391	24	1	0	0	1	0.5	0	1	0	0	0.5	0	0.5	1	1	1	0	1	0	1	1	1	1	1	1	0.5	0	1	0	0	0.5	0.5	0.5	0.5	0.5	0	0.5	0.5	0.5	0.5	1	0	0	0	1	1
113	Multilayering + Apoptosis + Extrusion	Cyclic	0.00391	24	0	1	0	0.875	0	1	0.5	1	1	0.75	0.25	0	1	0	0	0	0	0.5	1	0.5	1	0.75	0.75	0.5	0	0.5	1	0	0	0.5	0.5	0.5	0.5	0.5	0	0.5	0.5	0.5	0.5	1	1	1	1	0	0
114	Multilayering + Apoptosis + Extrusion	Cyclic	0.00391	8	0	1	0	0.875	0	1	0.5	1	1	1	0.25	0	1	0	0	0	0	0.5	1	0.5	1	0.75	0.75	0.5	0	0.5	1	1	1	1	1	1	0	1	0	0.5	0.5	0.5	0.5	1	1	1	1	0	0
115	Apoptosis + Extrusion	Cyclic	0.00391	8	1	0	0	0.875	0.5	1	0.5	0	0	0.75	0	0.5	0.5	0	0	0	1	0.5	1	0.5	0.5	0.625	0.625	0.5	0	0.5	0	0	0	0.5	0.5	0.5	0.5	0.5	0	0.5	0.5	0.5	0.5	0.5	1	0	0	0	1
116	EB Fate + Upd Production + Multilayering + Proliferation + Apoptosis + Extrusion	Cyclic	0.00391	24	0	1	0	1	0.5	1	1	0	1	0.5	0	0.5	1	1	1	0	1	0	1	1	1	1	1	1	0.5	0	1	0	0	0.5	0.5	0.5	0.5	0.5	0	0.5	0.5	0.5	0.5	1	1	0	1	1	1
117	Apoptosis	Cyclic	0.00391	24	0.75	0.25	0.25	0	0	0	1	0	0	1	0	0	0.25	0	0	0	0	0	1	0	0.25	0.75	0.75	0	0	0	0.25	0	0	0.5	0.5	0.5	0.5	0.5	0	0.5	0.5	0.5	0.5	0.625	0	0	0	0	0
118	EB Fate + Upd Production + Proliferation + Apoptosis + Extrusion	Cyclic	0.00391	8	1	0	0	1	0.5	1	1	1	0	1	0	0.5	1	1	1	0	1	0	1	1	1	1	1	1	0.5	0	1	1	1	1	1	1	0	1	0	0.5	0.5	0.5	0.5	1	1	1	0	1	1
119	Delta Production + Apoptosis	Cyclic	0.00391	24	1	0	0	0	0	0	1	0	0	1	0	0	0	0	0	0	0	0	1	0	0	1	1	0	0	0	0	0	0	0.5	0.5	0.5	0.5	0.5	0	0.5	0.5	0.5	0.5	0.5	0	0	0	0	0
120	EB Fate + Upd Production + Proliferation + Apoptosis + Extrusion	Cyclic	0.00391	24	1	0	0	1	0.5	1	1	0	0	0.5	0	0.5	1	1	1	0	1	0	1	1	1	1	1	1	0.5	0	1	0	0	0.5	0.5	0.5	0.5	0.5	0	0.5	0.5	0.5	0.5	1	1	0	0	1	1
121	Multilayering + Apoptosis + Extrusion	Cyclic	0.00391	8	0	1	0	0.875	0.5	1	0.5	0	1	1	0	0.5	1	0	0	0	1	0.5	1	0.5	1	0.5	0.5	0.5	0	0.5	1	1	1	1	1	1	0	1	0	0.5	0.5	0.5	0.5	1	1	0	1	0	1
122	Delta Production + Apoptosis	Cyclic	0.00391	8	1	0	0	0	0	0	1	0	0	1	0	0	0	0	0	0	0	0	1	0	0	1	1	0	0	0	0	1	1	1	1	1	0	1	0	0.5	0.5	0.5	0.5	0.5	0	0	0	0	0
123	EB Fate + Proliferation + Apoptosis + Extrusion	Cyclic	0.00391	8	1	0	0	1	0	1	1	0	0	0.5	0	0	1	1	1	0	0	0	1	1	1	1	1	1	1	0	1	0	0	0.5	0.5	0.5	0.5	0.5	0	0.5	0.5	0.5	0.5	1	1	0	0	1	0
124	EB Fate + Proliferation + Apoptosis + Extrusion	Cyclic	0.00391	24	1	0	0	1	0	1	1	1	0	0.5	0	0	1	1	1	0	0	0	1	1	1	1	1	1	1	0	1	0	0	0.5	0.5	0.5	0.5	0.5	0	0.5	0.5	0.5	0.5	1	1	1	0	1	0
125	Multilayering + Apoptosis	Cyclic	0.00391	168	0	1	0	0.571428571428571	0	0	0.571428571428571	1	1	0.785714285714286	0.428571428571429	0	1	0	0	0	0	0	1	0.428571428571429	1	0.571428571428571	0.571428571428571	0.428571428571429	0	0	1	0	0	0.5	0.5	0.5	0.5	0.5	0	0.5	0.5	0.5	0.5	1	0	1	1	0	0
126	EB Fate + Upd Production + Proliferation + Apoptosis + Extrusion	Cyclic	0.00391	8	1	0	0	1	0.5	1	1	1	0	0.5	0	0.5	1	1	1	0	1	0	1	1	1	1	1	1	0.5	0	1	0	0	0.5	0.5	0.5	0.5	0.5	0	0.5	0.5	0.5	0.5	1	1	1	0	1	1
127	EB Fate + Upd Production + Multilayering + Proliferation + Apoptosis + Extrusion	Cyclic	0.00391	8	0	1	0	1	0.5	1	1	0	1	1	0	0.5	1	1	1	0	1	0	1	1	1	1	1	1	0.5	0	1	1	1	1	1	1	0	1	0	0.5	0.5	0.5	0.5	1	1	0	1	1	1
128	EB Fate + Upd Production + Multilayering + Proliferation + Apoptosis + Extrusion	Cyclic	0.00391	8	0	1	0	1	0.5	1	1	0	1	1	0	0.5	1	1	1	0	1	0	1	1	1	1	1	1	0.5	0	1	1	1	1	1	1	0	1	0	0.5	0.5	0.5	0.5	1	1	0	1	1	1
129	EB Fate + Upd Production + Multilayering + Proliferation + Apoptosis + Extrusion	Cyclic	0.00391	8	0	1	0	1	0.5	1	1	1	1	1	0	0.5	1	1	1	0	1	0	1	1	1	1	1	1	0.5	0	1	1	1	1	1	1	0	1	0	0.5	0.5	0.5	0.5	1	1	1	1	1	1
130	EB Fate + Upd Production + Proliferation + Apoptosis + Extrusion	Cyclic	0.00391	24	1	0	0	1	0.5	1	1	0	0	0.5	0	0.5	1	1	1	0	1	0	1	1	1	1	1	1	0.5	0	1	0	0	0.5	0.5	0.5	0.5	0.5	0	0.5	0.5	0.5	0.5	1	1	0	0	1	1
131	EB Fate + Multilayering + Proliferation + Apoptosis + Extrusion	Cyclic	0.00391	24	0	1	0	1	0	1	1	1	1	0.5	0	0	1	1	1	0	0	0	1	1	1	1	1	1	1	0	1	0	0	0.5	0.5	0.5	0.5	0.5	0	0.5	0.5	0.5	0.5	1	1	1	1	1	0
132	Apoptosis + Extrusion	Cyclic	0.00391	8	1	0	0	0.875	0	1	0.5	0	0	0.75	0	0	0.5	0	0	0	0	0.5	1	0.5	0.5	0.625	0.625	0.5	0	0.5	0	0	0	0.5	0.5	0.5	0.5	0.5	0	0.5	0.5	0.5	0.5	0.5	1	0	0	0	0
133	EB Fate + Upd Production + Proliferation + Apoptosis + Extrusion	Cyclic	0.00391	8	1	0	0	1	0.5	1	1	0	0	0.5	0	0.5	1	1	1	0	1	0	1	1	1	1	1	1	0.5	0	1	0	0	0.5	0.5	0.5	0.5	0.5	0	0.5	0.5	0.5	0.5	1	1	0	0	1	1
134	Apoptosis + Extrusion	Cyclic	0.00391	8	1	0	0	0.875	0.5	1	0.5	1	0	1	0.25	0.5	0.5	0	0	0	1	0.5	1	0.5	0.5	0.75	0.75	0.5	0	0.5	0	1	1	1	1	1	0	1	0	0.5	0.5	0.5	0.5	0.5	1	1	0	0	1
135	EB Fate + Upd Production + Proliferation + Apoptosis + Extrusion	Cyclic	0.00391	24	1	0	0	1	0.5	1	1	0	0	0.5	0	0.5	1	1	1	0	1	0	1	1	1	1	1	1	0.5	0	1	0	0	0.5	0.5	0.5	0.5	0.5	0	0.5	0.5	0.5	0.5	1	1	0	0	1	1
136	Multilayering + Apoptosis	Cyclic	0.00391	56	0	1	0	0.571428571428571	0	0	0.571428571428571	1	1	1	0.428571428571429	0	1	0	0	0	0	0	1	0.428571428571429	1	0.571428571428571	0.571428571428571	0.428571428571429	0	0	1	1	1	1	1	1	0	1	0	0.5	0.5	0.5	0.5	1	0	1	1	0	0
137	Multilayering + Apoptosis + Extrusion	Cyclic	0.00391	8	0	1	0	0.875	0.5	1	0.5	0	1	1	0	0.5	1	0	0	0	1	0.5	1	0.5	1	0.5	0.5	0.5	0	0.5	1	1	1	1	1	1	0	1	0	0.5	0.5	0.5	0.5	1	1	0	1	0	1
138	EB Fate + Proliferation + Apoptosis + Extrusion	Cyclic	0.00391	8	1	0	0	1	0	0	1	0	0	0.5	0	0	1	1	1	0	0	0	1	1	1	1	1	1	1	0	1	0	0	0.5	0.5	0.5	0.5	0.5	0	0.5	0.5	0.5	0.5	1	0	0	0	1	0
139	Apoptosis + Extrusion	Cyclic	0.00391	8	1	0	0	0.875	0.5	1	0.5	1	0	1	0.25	0.5	0.5	0	0	0	1	0.5	1	0.5	0.5	0.75	0.75	0.5	0	0.5	0	1	1	1	1	1	0	1	0	0.5	0.5	0.5	0.5	0.5	1	1	0	0	1
140	EB Fate + Multilayering + Proliferation + Apoptosis + Extrusion	Cyclic	0.00391	24	0	1	0	1	0	0	1	0	1	0.5	0	0	1	1	1	0	0	0	1	1	1	1	1	1	1	0	1	0	0	0.5	0.5	0.5	0.5	0.5	0	0.5	0.5	0.5	0.5	1	0	0	1	1	0
141	Delta Production + Apoptosis	Cyclic	0.00391	24	1	0	0	0	0.5	0	1	0	0	1	0	0.5	0	0	0	0	1	0	1	0	0	1	1	0	0	0	0	0	0	0.5	0.5	0.5	0.5	0.5	0	0.5	0.5	0.5	0.5	0.5	0	0	0	0	1
142	Multilayering + Apoptosis	Cyclic	0.00391	24	0	1	0	0.625	0	1	0.5	1	1	0.75	0.375	0	1	0	0	0	0	0.5	1	0.5	1	0.625	0.625	0.5	0	0.5	1	0	0	0.5	0.5	0.5	0.5	0.5	0	0.5	0.5	0.5	0.5	1	1	1	1	0	0
143	EB Fate + Upd Production + Proliferation + Apoptosis + Extrusion	Cyclic	0.00391	24	1	0	0	1	0.5	0	1	0	0	0.5	0	0.5	1	1	1	0	1	0	1	1	1	1	1	1	0.5	0	1	0	0	0.5	0.5	0.5	0.5	0.5	0	0.5	0.5	0.5	0.5	1	0	0	0	1	1
144	Apoptosis	Cyclic	0.00391	120	1	0	0	0.4	0	0	0.8	1	0	0.9	0.2	0	0.2	0	0	0	0	0	1	0.2	0.2	0.8	0.8	0.2	0	0	0	0	0	0.5	0.5	0.5	0.5	0.5	0	0.5	0.5	0.5	0.5	0.6	0	1	0	0	0
145	Multilayering + Apoptosis	Cyclic	0.00391	24	0	1	0	0	0	0	1	0	1	1	0	0	1	0	0	0	0	0	1	0	1	0	0	0	0	0	1	0	0	0.5	0.5	0.5	0.5	0.5	0	0.5	0.5	0.5	0.5	1	0	0	1	0	0
146	EB Fate + Multilayering + Proliferation + Apoptosis + Extrusion	Cyclic	0.00391	24	0	1	0	1	0	1	1	0	1	0.5	0	0	1	1	1	0	0	0	1	1	1	1	1	1	1	0	1	0	0	0.5	0.5	0.5	0.5	0.5	0	0.5	0.5	0.5	0.5	1	1	0	1	1	0
147	EB Fate + Upd Production + Multilayering + Proliferation + Apoptosis + Extrusion	Cyclic	0.00391	8	0	1	0	1	0.5	0	1	0	1	1	0	0.5	1	1	1	0	1	0	1	1	1	1	1	1	0.5	0	1	1	1	1	1	1	0	1	0	0.5	0.5	0.5	0.5	1	0	0	1	1	1
148	EB Fate + Upd Production + Multilayering + Proliferation + Apoptosis + Extrusion	Cyclic	0.00391	24	0	1	0	1	0.5	1	1	1	1	0.5	0	0.5	1	1	1	0	1	0	1	1	1	1	1	1	0.5	0	1	0	0	0.5	0.5	0.5	0.5	0.5	0	0.5	0.5	0.5	0.5	1	1	1	1	1	1
149	Multilayering + Apoptosis	Cyclic	0.00391	56	0	1	0	0.571428571428571	0.5	0	0.571428571428571	1	1	1	0.428571428571429	0.5	1	0	0	0	1	0	1	0.428571428571429	1	0.571428571428571	0.571428571428571	0.428571428571429	0	0	1	1	1	1	1	1	0	1	0	0.5	0.5	0.5	0.5	1	0	1	1	0	1
150	EB Fate + Upd Production + Proliferation + Apoptosis + Extrusion	Cyclic	0.00391	24	1	0	0	1	0.5	1	1	0	0	0.5	0	0.5	1	1	1	0	1	0	1	1	1	1	1	1	0.5	0	1	0	0	0.5	0.5	0.5	0.5	0.5	0	0.5	0.5	0.5	0.5	1	1	0	0	1	1
151	EB Fate + Upd Production + Proliferation + Apoptosis + Extrusion	Cyclic	0.00391	24	1	0	0	1	0.5	1	1	1	0	0.5	0	0.5	1	1	1	0	1	0	1	1	1	1	1	1	0.5	0	1	0	0	0.5	0.5	0.5	0.5	0.5	0	0.5	0.5	0.5	0.5	1	1	1	0	1	1
152	EB Fate + Proliferation + Apoptosis + Extrusion	Cyclic	0.00391	24	1	0	0	1	0	0	1	1	0	0.5	0	0	1	1	1	0	0	0	1	1	1	1	1	1	1	0	1	0	0	0.5	0.5	0.5	0.5	0.5	0	0.5	0.5	0.5	0.5	1	0	1	0	1	0
153	EB Fate + Upd Production + Multilayering + Proliferation + Apoptosis + Extrusion	Cyclic	0.00391	24	0	1	0	1	0.5	0	1	1	1	0.5	0	0.5	1	1	1	0	1	0	1	1	1	1	1	1	0.5	0	1	0	0	0.5	0.5	0.5	0.5	0.5	0	0.5	0.5	0.5	0.5	1	0	1	1	1	1
154	EB Fate + Upd Production + Proliferation + Apoptosis + Extrusion	Cyclic	0.00391	8	1	0	0	1	0.5	1	1	0	0	1	0	0.5	1	1	1	0	1	0	1	1	1	1	1	1	0.5	0	1	1	1	1	1	1	0	1	0	0.5	0.5	0.5	0.5	1	1	0	0	1	1
155	Delta Production + Apoptosis	Cyclic	0.00391	8	1	0	0	0.625	0.5	1	0.5	1	0	1	0.125	0.5	0.5	0	0	0	1	0.5	1	0.5	0.5	0.875	0.875	0.5	0	0.5	0	1	1	1	1	1	0	1	0	0.5	0.5	0.5	0.5	0.5	1	1	0	0	1
156	EB Fate + Multilayering + Proliferation + Apoptosis + Extrusion	Cyclic	0.00391	8	0	1	0	1	0	1	1	0	1	1	0	0	1	1	1	0	0	0	1	1	1	1	1	1	1	0	1	1	1	1	1	1	0	1	0	0.5	0.5	0.5	0.5	1	1	0	1	1	0
Average Node Propensities
apcarm	arm	armdecad	cdc	dad	der	dlg	dome	fz	hid	jak	mad	mir	nicd	notch	pros	punt	ral	robo	rolled	snail	socse	state	sty	suh	raf	tcflef	hep	hposal	bsk	puc	ap	yki	wts	inr	chico	dp	akt	foxo	dmyc	egfs	upds	wg	delta	dpp	slit	dref	dilps
0.696487499999999	0.3019075	0.0048875	0.799922142857142	0.250120000000001	0.800989999999998	0.798687142857142	0.30092	0.30093	0.868131285714285	0.0380603571428571	0.250120000000001	0.795797499999998	0.500200000000001	0.500200000000001	0	0.500240000000002	0.18949	1.00035	0.701862857142857	0.795797499999998	0.853365892857141	0.853365892857141	0.701862857142857	0.36145	0.18949	0.661397499999999	0.601689999999999	0.601689999999999	0.801020000000001	0.801020000000001	0.801020000000001	0.19933	0.801020000000001	0	0.500174999999998	0.500174999999998	0.500174999999998	0.500174999999998	0.833608749999999	0.800989999999998	0.30092	0.30093	0.500200000000001	0.500240000000002	1.00035	0.601689999999999	0
Fixed Nodes States
EGFs	Wg	Upds	Dpp	Delta	Slit	Dref	dilps
0.8	0.3	0.3	0.5	0.5	1.0	0.6	0
[truncated: 3 more columns]
