# Supplementary material for: A Personalized Therapeutics Approach Using an In Silico Drosophila Patient Model Reveals Optimal Chemo- and Targeted Therapy Combinations for Colorectal Cancer
Source: Front Oncol. 2021 Jul 16;11:692592. doi: 10.3389/fonc.2021.692592 (PMC8323493; doi:10.3389/fonc.2021.692592)
Supplement: Supplementary file 1 [file DataSheet_1.zip › Supplementary_Data_1/05_Results/01_ISC/ISC_DA_RB_Results_116.csv]

Attractor	Associated Cell Fate	Attractor Type	Basin Ratio	Attractor length	apcarm	arm	armdecad	cdc	dad	der	dlg	dome	fz	hid	jak	mad	mir	nicd	notch	pros	punt	ral	robo	rolled	snail	socse	state	sty	suh	raf	tcflef	hep	hposal	bsk	puc	ap	yki	wts	inr	chico	dp	akt	foxo	dmyc	egfs	upds	wg	delta	dpp
1	EB Fate + Proliferation + Apoptosis + Extrusion	Cyclic	0.05469	8	1	0	0	1	0	1	1	1	0	1	0	0	1	1	1	0	0	0	1	1	1	1	1	1	1	0	1	1	1	1	1	1	0	1	0	0.5	0.5	0.5	0.5	1	1	1	0	1	0
2	Delta Production + Apoptosis	Cyclic	0.05078	8	1	0	0	0.625	0	1	0.5	0	0	1	0	0	0.5	0	0	0	0	0.5	1	0.5	0.5	0.875	0.875	0.5	0	0.5	0	1	1	1	1	1	0	1	0	0.5	0.5	0.5	0.5	0.5	1	0	0	0	0
3	EB Fate + Proliferation + Apoptosis + Extrusion	Cyclic	0.03516	8	1	0	0	1	0	1	1	0	0	1	0	0	1	1	1	0	0	0	1	1	1	1	1	1	1	0	1	1	1	1	1	1	0	1	0	0.5	0.5	0.5	0.5	1	1	0	0	1	0
4	Delta Production + Apoptosis	Cyclic	0.03125	8	1	0	0	0.625	0	1	0.5	1	0	1	0.125	0	0.5	0	0	0	0	0.5	1	0.5	0.5	0.875	0.875	0.5	0	0.5	0	1	1	1	1	1	0	1	0	0.5	0.5	0.5	0.5	0.5	1	1	0	0	0
5	EB Fate + Proliferation + Apoptosis + Extrusion	Cyclic	0.02734	8	1	0	0	1	0	1	1	0	0	1	0	0	1	1	1	0	0	0	1	1	1	1	1	1	1	0	1	1	1	1	1	1	0	1	0	0.5	0.5	0.5	0.5	1	1	0	0	1	0
6	EB Fate + Proliferation + Apoptosis + Extrusion	Cyclic	0.02734	8	1	0	0	1	0	0	1	0	0	1	0	0	1	1	1	0	0	0	1	1	1	1	1	1	1	0	1	1	1	1	1	1	0	1	0	0.5	0.5	0.5	0.5	1	0	0	0	1	0
7	Apoptosis + Extrusion	Cyclic	0.02344	8	1	0	0	0.875	0	1	0.5	0	0	1	0	0	0.5	0	0	0	0	0.5	1	0.5	0.5	0.625	0.625	0.5	0	0.5	0	1	1	1	1	1	0	1	0	0.5	0.5	0.5	0.5	0.5	1	0	0	0	0
8	Multilayering + Apoptosis + Extrusion	Cyclic	0.02344	8	0	1	0	0.875	0	1	0.5	0	1	1	0	0	1	0	0	0	0	0.5	1	0.5	1	0.5	0.5	0.5	0	0.5	1	1	1	1	1	1	0	1	0	0.5	0.5	0.5	0.5	1	1	0	1	0	0
9	EB Fate + Upd Production + Proliferation + Apoptosis + Extrusion	Cyclic	0.01953	8	1	0	0	1	0.5	1	1	0	0	1	0	0.5	1	1	1	0	1	0	1	1	1	1	1	1	0.5	0	1	1	1	1	1	1	0	1	0	0.5	0.5	0.5	0.5	1	1	0	0	1	1
10	Delta Production + Apoptosis	Cyclic	0.01953	8	1	0	0	0	0	0	1	0	0	1	0	0	0	0	0	0	0	0	1	0	0	1	1	0	0	0	0	1	1	1	1	1	0	1	0	0.5	0.5	0.5	0.5	0.5	0	0	0	0	0
11	EB Fate + Upd Production + Proliferation + Apoptosis + Extrusion	Cyclic	0.01953	8	1	0	0	1	0.5	1	1	0	0	1	0	0.5	1	1	1	0	1	0	1	1	1	1	1	1	0.5	0	1	1	1	1	1	1	0	1	0	0.5	0.5	0.5	0.5	1	1	0	0	1	1
12	Apoptosis	Cyclic	0.01562	40	1	0	0	0.4	0	0	0.8	1	0	1	0.2	0	0.2	0	0	0	0	0	1	0.2	0.2	0.8	0.8	0.2	0	0	0	1	1	1	1	1	0	1	0	0.5	0.5	0.5	0.5	0.6	0	1	0	0	0
13	EB Fate + Multilayering + Proliferation + Apoptosis + Extrusion	Cyclic	0.01562	8	0	1	0	1	0	1	1	0	1	1	0	0	1	1	1	0	0	0	1	1	1	1	1	1	1	0	1	1	1	1	1	1	0	1	0	0.5	0.5	0.5	0.5	1	1	0	1	1	0
14	EB Fate + Proliferation + Apoptosis + Extrusion	Cyclic	0.01562	8	1	0	0	1	0	1	1	1	0	1	0	0	1	1	1	0	0	0	1	1	1	1	1	1	1	0	1	1	1	1	1	1	0	1	0	0.5	0.5	0.5	0.5	1	1	1	0	1	0
15	Apoptosis + Extrusion	Cyclic	0.01562	8	1	0	0	0.875	0	1	0.5	1	0	1	0.25	0	0.5	0	0	0	0	0.5	1	0.5	0.5	0.75	0.75	0.5	0	0.5	0	1	1	1	1	1	0	1	0	0.5	0.5	0.5	0.5	0.5	1	1	0	0	0
16	EB Fate + Upd Production + Proliferation + Apoptosis + Extrusion	Cyclic	0.01562	8	1	0	0	1	0.5	1	1	1	0	1	0	0.5	1	1	1	0	1	0	1	1	1	1	1	1	0.5	0	1	1	1	1	1	1	0	1	0	0.5	0.5	0.5	0.5	1	1	1	0	1	1
17	Delta Production + Apoptosis	Cyclic	0.01562	8	1	0	0	0.625	0.5	1	0.5	0	0	1	0	0.5	0.5	0	0	0	1	0.5	1	0.5	0.5	0.875	0.875	0.5	0	0.5	0	1	1	1	1	1	0	1	0	0.5	0.5	0.5	0.5	0.5	1	0	0	0	1
18	EB Fate + Upd Production + Proliferation + Apoptosis + Extrusion	Cyclic	0.01172	8	1	0	0	1	0.5	1	1	0	0	1	0	0.5	1	1	1	0	1	0	1	1	1	1	1	1	0.5	0	1	1	1	1	1	1	0	1	0	0.5	0.5	0.5	0.5	1	1	0	0	1	1
19	EB Fate + Upd Production + Proliferation + Apoptosis + Extrusion	Cyclic	0.01172	8	1	0	0	1	0.5	1	1	1	0	1	0	0.5	1	1	1	0	1	0	1	1	1	1	1	1	0.5	0	1	1	1	1	1	1	0	1	0	0.5	0.5	0.5	0.5	1	1	1	0	1	1
20	EB Fate + Proliferation + Apoptosis + Extrusion	Cyclic	0.01172	8	1	0	0	1	0	0	1	1	0	1	0	0	1	1	1	0	0	0	1	1	1	1	1	1	1	0	1	1	1	1	1	1	0	1	0	0.5	0.5	0.5	0.5	1	0	1	0	1	0
21	EB Fate + Proliferation + Apoptosis + Extrusion	Cyclic	0.01172	8	1	0	0	1	0	0	1	0	0	1	0	0	1	1	1	0	0	0	1	1	1	1	1	1	1	0	1	1	1	1	1	1	0	1	0	0.5	0.5	0.5	0.5	1	0	0	0	1	0
22	Apoptosis + Extrusion	Cyclic	0.01172	8	1	0	0	0.875	0.5	1	0.5	1	0	1	0.25	0.5	0.5	0	0	0	1	0.5	1	0.5	0.5	0.75	0.75	0.5	0	0.5	0	1	1	1	1	1	0	1	0	0.5	0.5	0.5	0.5	0.5	1	1	0	0	1
23	Delta Production + Apoptosis	Cyclic	0.01172	8	1	0	0	0	0.5	0	1	0	0	1	0	0.5	0	0	0	0	1	0	1	0	0	1	1	0	0	0	0	1	1	1	1	1	0	1	0	0.5	0.5	0.5	0.5	0.5	0	0	0	0	1
24	Delta Production + Apoptosis	Cyclic	0.01172	8	1	0	0	0	0.5	0	1	0	0	1	0	0.5	0	0	0	0	1	0	1	0	0	1	1	0	0	0	0	1	1	1	1	1	0	1	0	0.5	0.5	0.5	0.5	0.5	0	0	0	0	1
25	EB Fate + Multilayering + Proliferation + Apoptosis + Extrusion	Cyclic	0.01172	8	0	1	0	1	0	1	1	1	1	1	0	0	1	1	1	0	0	0	1	1	1	1	1	1	1	0	1	1	1	1	1	1	0	1	0	0.5	0.5	0.5	0.5	1	1	1	1	1	0
26	EB Fate + Multilayering + Proliferation + Apoptosis + Extrusion	Cyclic	0.00781	8	0	1	0	1	0	0	1	1	1	1	0	0	1	1	1	0	0	0	1	1	1	1	1	1	1	0	1	1	1	1	1	1	0	1	0	0.5	0.5	0.5	0.5	1	0	1	1	1	0
27	Apoptosis + Extrusion	Cyclic	0.00781	8	1	0	0	0.875	0.5	1	0.5	0	0	1	0	0.5	0.5	0	0	0	1	0.5	1	0.5	0.5	0.625	0.625	0.5	0	0.5	0	1	1	1	1	1	0	1	0	0.5	0.5	0.5	0.5	0.5	1	0	0	0	1
28	Multilayering + Apoptosis	Cyclic	0.00781	24	0	1	0	0.625	0	1	0.5	0	1	0.75	0	0	1	0	0	0	0	0.5	1	0.5	1	0.5	0.5	0.5	0	0.5	1	0	0	0.5	0.5	0.5	0.5	0.5	0	0.5	0.5	0.5	0.5	1	1	0	1	0	0
29	Multilayering + Apoptosis	Cyclic	0.00781	8	0	1	0	0.625	0	1	0.5	0	1	1	0	0	1	0	0	0	0	0.5	1	0.5	1	0.5	0.5	0.5	0	0.5	1	1	1	1	1	1	0	1	0	0.5	0.5	0.5	0.5	1	1	0	1	0	0
30	Delta Production + Apoptosis	Cyclic	0.00781	8	1	0	0	0.625	0.5	1	0.5	0	0	1	0	0.5	0.5	0	0	0	1	0.5	1	0.5	0.5	0.875	0.875	0.5	0	0.5	0	1	1	1	1	1	0	1	0	0.5	0.5	0.5	0.5	0.5	1	0	0	0	1
31	Delta Production + Apoptosis	Cyclic	0.00781	8	1	0	0	0.625	0.5	1	0.5	1	0	1	0.125	0.5	0.5	0	0	0	1	0.5	1	0.5	0.5	0.875	0.875	0.5	0	0.5	0	1	1	1	1	1	0	1	0	0.5	0.5	0.5	0.5	0.5	1	1	0	0	1
32	EB Fate + Multilayering + Proliferation + Apoptosis + Extrusion	Cyclic	0.00781	8	0	1	0	1	0	0	1	0	1	1	0	0	1	1	1	0	0	0	1	1	1	1	1	1	1	0	1	1	1	1	1	1	0	1	0	0.5	0.5	0.5	0.5	1	0	0	1	1	0
33	EB Fate + Proliferation + Apoptosis + Extrusion	Cyclic	0.00781	8	1	0	0	1	0	0	1	1	0	1	0	0	1	1	1	0	0	0	1	1	1	1	1	1	1	0	1	1	1	1	1	1	0	1	0	0.5	0.5	0.5	0.5	1	0	1	0	1	0
34	EB Fate + Upd Production + Proliferation + Apoptosis + Extrusion	Cyclic	0.00781	8	1	0	0	1	0.5	1	1	1	0	1	0	0.5	1	1	1	0	1	0	1	1	1	1	1	1	0.5	0	1	1	1	1	1	1	0	1	0	0.5	0.5	0.5	0.5	1	1	1	0	1	1
35	Apoptosis	Cyclic	0.00781	40	1	0	0	0.4	0.5	0	0.8	1	0	1	0.2	0.5	0.2	0	0	0	1	0	1	0.2	0.2	0.8	0.8	0.2	0	0	0	1	1	1	1	1	0	1	0	0.5	0.5	0.5	0.5	0.6	0	1	0	0	1
36	Delta Production + Apoptosis	Cyclic	0.00781	8	1	0	0	0	0	0	1	0	0	1	0	0	0	0	0	0	0	0	1	0	0	1	1	0	0	0	0	1	1	1	1	1	0	1	0	0.5	0.5	0.5	0.5	0.5	0	0	0	0	0
37	EB Fate + Upd Production + Proliferation + Apoptosis + Extrusion	Cyclic	0.00781	8	1	0	0	1	0.5	1	1	1	0	1	0	0.5	1	1	1	0	1	0	1	1	1	1	1	1	0.5	0	1	1	1	1	1	1	0	1	0	0.5	0.5	0.5	0.5	1	1	1	0	1	1
38	EB Fate + Multilayering + Proliferation + Apoptosis + Extrusion	Cyclic	0.00781	8	0	1	0	1	0	0	1	1	1	1	0	0	1	1	1	0	0	0	1	1	1	1	1	1	1	0	1	1	1	1	1	1	0	1	0	0.5	0.5	0.5	0.5	1	0	1	1	1	0
39	Apoptosis	Cyclic	0.00781	40	1	0	0	0.4	0	0	0.8	1	0	1	0.2	0	0.2	0	0	0	0	0	1	0.2	0.2	0.8	0.8	0.2	0	0	0	1	1	1	1	1	0	1	0	0.5	0.5	0.5	0.5	0.6	0	1	0	0	0
40	Delta Production + Apoptosis	Cyclic	0.00781	8	1	0	0	0.625	0.5	1	0.5	0	0	1	0	0.5	0.5	0	0	0	1	0.5	1	0.5	0.5	0.875	0.875	0.5	0	0.5	0	1	1	1	1	1	0	1	0	0.5	0.5	0.5	0.5	0.5	1	0	0	0	1
41	Apoptosis + Extrusion	Cyclic	0.00781	8	1	0	0	0.875	0.5	1	0.5	0	0	1	0	0.5	0.5	0	0	0	1	0.5	1	0.5	0.5	0.625	0.625	0.5	0	0.5	0	1	1	1	1	1	0	1	0	0.5	0.5	0.5	0.5	0.5	1	0	0	0	1
42	EB Fate + Upd Production + Proliferation + Apoptosis + Extrusion	Cyclic	0.00781	24	1	0	0	1	0.5	1	1	0	0	0.5	0	0.5	1	1	1	0	1	0	1	1	1	1	1	1	0.5	0	1	0	0	0.5	0.5	0.5	0.5	0.5	0	0.5	0.5	0.5	0.5	1	1	0	0	1	1
43	EB Fate + Upd Production + Proliferation + Apoptosis + Extrusion	Cyclic	0.00781	8	1	0	0	1	0.5	1	1	0	0	1	0	0.5	1	1	1	0	1	0	1	1	1	1	1	1	0.5	0	1	1	1	1	1	1	0	1	0	0.5	0.5	0.5	0.5	1	1	0	0	1	1
44	EB Fate + Multilayering + Proliferation + Apoptosis + Extrusion	Cyclic	0.00391	24	0	1	0	1	0	1	1	0	1	0.5	0	0	1	1	1	0	0	0	1	1	1	1	1	1	1	0	1	0	0	0.5	0.5	0.5	0.5	0.5	0	0.5	0.5	0.5	0.5	1	1	0	1	1	0
45	Delta Production + Apoptosis	Cyclic	0.00391	24	1	0	0	0.625	0.5	1	0.5	0	0	0.75	0	0.5	0.5	0	0	0	1	0.5	1	0.5	0.5	0.875	0.875	0.5	0	0.5	0	0	0	0.5	0.5	0.5	0.5	0.5	0	0.5	0.5	0.5	0.5	0.5	1	0	0	0	1
46	EB Fate + Upd Production + Proliferation + Apoptosis + Extrusion	Cyclic	0.00391	8	1	0	0	1	0.5	1	1	1	0	0.5	0	0.5	1	1	1	0	1	0	1	1	1	1	1	1	0.5	0	1	0	0	0.5	0.5	0.5	0.5	0.5	0	0.5	0.5	0.5	0.5	1	1	1	0	1	1
47	Apoptosis	Cyclic	0.00391	8	0.75	0.25	0.25	0	0.5	0	1	0	0	1	0	0.5	0.25	0	0	0	1	0	1	0	0.25	0.75	0.75	0	0	0	0.25	1	1	1	1	1	0	1	0	0.5	0.5	0.5	0.5	0.625	0	0	0	0	1
48	Apoptosis + Extrusion	Cyclic	0.00391	24	1	0	0	0.875	0.5	1	0.5	0	0	0.75	0	0.5	0.5	0	0	0	1	0.5	1	0.5	0.5	0.625	0.625	0.5	0	0.5	0	0	0	0.5	0.5	0.5	0.5	0.5	0	0.5	0.5	0.5	0.5	0.5	1	0	0	0	1
49	EB Fate + Upd Production + Multilayering + Proliferation + Apoptosis + Extrusion	Cyclic	0.00391	8	0	1	0	1	0.5	1	1	0	1	1	0	0.5	1	1	1	0	1	0	1	1	1	1	1	1	0.5	0	1	1	1	1	1	1	0	1	0	0.5	0.5	0.5	0.5	1	1	0	1	1	1
50	Delta Production + Apoptosis	Cyclic	0.00391	24	1	0	0	0.625	0	1	0.5	0	0	0.75	0	0	0.5	0	0	0	0	0.5	1	0.5	0.5	0.875	0.875	0.5	0	0.5	0	0	0	0.5	0.5	0.5	0.5	0.5	0	0.5	0.5	0.5	0.5	0.5	1	0	0	0	0
51	EB Fate + Proliferation + Apoptosis + Extrusion	Cyclic	0.00391	24	1	0	0	1	0	0	1	0	0	0.5	0	0	1	1	1	0	0	0	1	1	1	1	1	1	1	0	1	0	0	0.5	0.5	0.5	0.5	0.5	0	0.5	0.5	0.5	0.5	1	0	0	0	1	0
52	EB Fate + Proliferation + Apoptosis + Extrusion	Cyclic	0.00391	8	1	0	0	1	0	1	1	0	0	0.5	0	0	1	1	1	0	0	0	1	1	1	1	1	1	1	0	1	0	0	0.5	0.5	0.5	0.5	0.5	0	0.5	0.5	0.5	0.5	1	1	0	0	1	0
53	Multilayering + Apoptosis	Cyclic	0.00391	8	0	1	0	0	0	0	1	0	1	1	0	0	1	0	0	0	0	0	1	0	1	0	0	0	0	0	1	1	1	1	1	1	0	1	0	0.5	0.5	0.5	0.5	1	0	0	1	0	0
54	Apoptosis	Cyclic	0.00391	40	1	0	0	0.4	0.5	0	0.8	1	0	1	0.2	0.5	0.2	0	0	0	1	0	1	0.2	0.2	0.8	0.8	0.2	0	0	0	1	1	1	1	1	0	1	0	0.5	0.5	0.5	0.5	0.6	0	1	0	0	1
55	EB Fate + Upd Production + Multilayering + Proliferation + Apoptosis + Extrusion	Cyclic	0.00391	8	0	1	0	1	0.5	1	1	1	1	1	0	0.5	1	1	1	0	1	0	1	1	1	1	1	1	0.5	0	1	1	1	1	1	1	0	1	0	0.5	0.5	0.5	0.5	1	1	1	1	1	1
56	Apoptosis	Cyclic	0.00391	8	0.75	0.25	0.25	0	0	0	1	0	0	1	0	0	0.25	0	0	0	0	0	1	0	0.25	0.75	0.75	0	0	0	0.25	1	1	1	1	1	0	1	0	0.5	0.5	0.5	0.5	0.625	0	0	0	0	0
57	Apoptosis + Extrusion	Cyclic	0.00391	24	1	0	0	0.875	0.5	1	0.5	0	0	0.75	0	0.5	0.5	0	0	0	1	0.5	1	0.5	0.5	0.625	0.625	0.5	0	0.5	0	0	0	0.5	0.5	0.5	0.5	0.5	0	0.5	0.5	0.5	0.5	0.5	1	0	0	0	1
58	Apoptosis	Cyclic	0.00391	40	1	0	0	0.4	0.5	0	0.8	1	0	1	0.2	0.5	0.2	0	0	0	1	0	1	0.2	0.2	0.8	0.8	0.2	0	0	0	1	1	1	1	1	0	1	0	0.5	0.5	0.5	0.5	0.6	0	1	0	0	1
59	EB Fate + Upd Production + Multilayering + Proliferation + Apoptosis + Extrusion	Cyclic	0.00391	8	0	1	0	1	0.5	0	1	0	1	1	0	0.5	1	1	1	0	1	0	1	1	1	1	1	1	0.5	0	1	1	1	1	1	1	0	1	0	0.5	0.5	0.5	0.5	1	0	0	1	1	1
60	EB Fate + Upd Production + Multilayering + Proliferation + Apoptosis + Extrusion	Cyclic	0.00391	24	0	1	0	1	0.5	1	1	1	1	0.5	0	0.5	1	1	1	0	1	0	1	1	1	1	1	1	0.5	0	1	0	0	0.5	0.5	0.5	0.5	0.5	0	0.5	0.5	0.5	0.5	1	1	1	1	1	1
61	Multilayering + Apoptosis	Cyclic	0.00391	8	0	0.75	0.25	0	0	0	1	0	1	1	0	0	0.75	0	0	0	0	0	1	0	0.75	0.25	0.25	0	0	0	0.75	1	1	1	1	1	0	1	0	0.5	0.5	0.5	0.5	0.875	0	0	1	0	0
62	Multilayering + Apoptosis + Extrusion	Cyclic	0.00391	8	0	1	0	0.875	0	1	0.5	1	1	1	0.25	0	1	0	0	0	0	0.5	1	0.5	1	0.75	0.75	0.5	0	0.5	1	1	1	1	1	1	0	1	0	0.5	0.5	0.5	0.5	1	1	1	1	0	0
63	EB Fate + Upd Production + Multilayering + Proliferation + Apoptosis + Extrusion	Cyclic	0.00391	8	0	1	0	1	0.5	1	1	1	1	1	0	0.5	1	1	1	0	1	0	1	1	1	1	1	1	0.5	0	1	1	1	1	1	1	0	1	0	0.5	0.5	0.5	0.5	1	1	1	1	1	1
64	Apoptosis	Cyclic	0.00391	120	1	0	0	0.4	0	0	0.8	1	0	0.9	0.2	0	0.2	0	0	0	0	0	1	0.2	0.2	0.8	0.8	0.2	0	0	0	0	0	0.5	0.5	0.5	0.5	0.5	0	0.5	0.5	0.5	0.5	0.6	0	1	0	0	0
65	Apoptosis	Cyclic	0.00391	8	0.75	0.25	0.25	0	0.5	0	1	0	0	1	0	0.5	0.25	0	0	0	1	0	1	0	0.25	0.75	0.75	0	0	0	0.25	1	1	1	1	1	0	1	0	0.5	0.5	0.5	0.5	0.625	0	0	0	0	1
66	Apoptosis	Cyclic	0.00391	120	1	0	0	0.4	0	0	0.8	1	0	0.9	0.2	0	0.2	0	0	0	0	0	1	0.2	0.2	0.8	0.8	0.2	0	0	0	0	0	0.5	0.5	0.5	0.5	0.5	0	0.5	0.5	0.5	0.5	0.6	0	1	0	0	0
67	EB Fate + Proliferation + Apoptosis + Extrusion	Cyclic	0.00391	24	1	0	0	1	0	1	1	1	0	0.5	0	0	1	1	1	0	0	0	1	1	1	1	1	1	1	0	1	0	0	0.5	0.5	0.5	0.5	0.5	0	0.5	0.5	0.5	0.5	1	1	1	0	1	0
68	EB Fate + Upd Production + Proliferation + Apoptosis + Extrusion	Cyclic	0.00391	24	1	0	0	1	0.5	1	1	1	0	0.5	0	0.5	1	1	1	0	1	0	1	1	1	1	1	1	0.5	0	1	0	0	0.5	0.5	0.5	0.5	0.5	0	0.5	0.5	0.5	0.5	1	1	1	0	1	1
69	EB Fate + Proliferation + Apoptosis + Extrusion	Cyclic	0.00391	24	1	0	0	1	0	1	1	1	0	0.5	0	0	1	1	1	0	0	0	1	1	1	1	1	1	1	0	1	0	0	0.5	0.5	0.5	0.5	0.5	0	0.5	0.5	0.5	0.5	1	1	1	0	1	0
70	Apoptosis	Cyclic	0.00391	40	1	0	0	0.4	0	0	0.8	1	0	0.9	0.2	0	0.2	0	0	0	0	0	1	0.2	0.2	0.8	0.8	0.2	0	0	0	0	0	0.5	0.5	0.5	0.5	0.5	0	0.5	0.5	0.5	0.5	0.6	0	1	0	0	0
71	Delta Production + Apoptosis	Cyclic	0.00391	24	1	0	0	0	0	0	1	0	0	1	0	0	0	0	0	0	0	0	1	0	0	1	1	0	0	0	0	0	0	0.5	0.5	0.5	0.5	0.5	0	0.5	0.5	0.5	0.5	0.5	0	0	0	0	0
72	Delta Production + Apoptosis	Cyclic	0.00391	24	1	0	0	0.625	0.5	1	0.5	1	0	0.75	0.125	0.5	0.5	0	0	0	1	0.5	1	0.5	0.5	0.875	0.875	0.5	0	0.5	0	0	0	0.5	0.5	0.5	0.5	0.5	0	0.5	0.5	0.5	0.5	0.5	1	1	0	0	1
73	Multilayering + Apoptosis	Cyclic	0.00391	56	0	1	0	0.571428571428571	0.5	0	0.571428571428571	1	1	1	0.428571428571429	0.5	1	0	0	0	1	0	1	0.428571428571429	1	0.571428571428571	0.571428571428571	0.428571428571429	0	0	1	1	1	1	1	1	0	1	0	0.5	0.5	0.5	0.5	1	0	1	1	0	1
74	Apoptosis	Cyclic	0.00391	24	0.75	0.25	0.25	0	0	0	1	0	0	1	0	0	0.25	0	0	0	0	0	1	0	0.25	0.75	0.75	0	0	0	0.25	0	0	0.5	0.5	0.5	0.5	0.5	0	0.5	0.5	0.5	0.5	0.625	0	0	0	0	0
75	Delta Production + Apoptosis	Cyclic	0.00391	8	1	0	0	0	0	0	1	0	0	1	0	0	0	0	0	0	0	0	1	0	0	1	1	0	0	0	0	0	0	0.5	0.5	0.5	0.5	0.5	0	0.5	0.5	0.5	0.5	0.5	0	0	0	0	0
76	EB Fate + Upd Production + Proliferation + Apoptosis + Extrusion	Cyclic	0.00391	8	1	0	0	1	0.5	0	1	1	0	1	0	0.5	1	1	1	0	1	0	1	1	1	1	1	1	0.5	0	1	1	1	1	1	1	0	1	0	0.5	0.5	0.5	0.5	1	0	1	0	1	1
77	EB Fate + Multilayering + Proliferation + Apoptosis + Extrusion	Cyclic	0.00391	24	0	1	0	1	0	1	1	0	1	0.5	0	0	1	1	1	0	0	0	1	1	1	1	1	1	1	0	1	0	0	0.5	0.5	0.5	0.5	0.5	0	0.5	0.5	0.5	0.5	1	1	0	1	1	0
78	EB Fate + Upd Production + Multilayering + Proliferation + Apoptosis + Extrusion	Cyclic	0.00391	8	0	1	0	1	0.5	0	1	0	1	1	0	0.5	1	1	1	0	1	0	1	1	1	1	1	1	0.5	0	1	1	1	1	1	1	0	1	0	0.5	0.5	0.5	0.5	1	0	0	1	1	1
79	Apoptosis	Cyclic	0.00391	8	0.75	0.25	0.25	0	0	0	1	0	0	1	0	0	0.25	0	0	0	0	0	1	0	0.25	0.75	0.75	0	0	0	0.25	1	1	1	1	1	0	1	0	0.5	0.5	0.5	0.5	0.625	0	0	0	0	0
80	EB Fate + Proliferation + Apoptosis + Extrusion	Cyclic	0.00391	8	1	0	0	1	0	1	1	0	0	0.5	0	0	1	1	1	0	0	0	1	1	1	1	1	1	1	0	1	0	0	0.5	0.5	0.5	0.5	0.5	0	0.5	0.5	0.5	0.5	1	1	0	0	1	0
81	Multilayering + Apoptosis	Cyclic	0.00391	24	0	1	0	0.625	0	1	0.5	0	1	0.75	0	0	1	0	0	0	0	0.5	1	0.5	1	0.5	0.5	0.5	0	0.5	1	0	0	0.5	0.5	0.5	0.5	0.5	0	0.5	0.5	0.5	0.5	1	1	0	1	0	0
82	Delta Production + Apoptosis	Cyclic	0.00391	24	1	0	0	0.625	0.5	1	0.5	0	0	0.75	0	0.5	0.5	0	0	0	1	0.5	1	0.5	0.5	0.875	0.875	0.5	0	0.5	0	0	0	0.5	0.5	0.5	0.5	0.5	0	0.5	0.5	0.5	0.5	0.5	1	0	0	0	1
83	EB Fate + Upd Production + Proliferation + Apoptosis + Extrusion	Cyclic	0.00391	24	1	0	0	1	0.5	1	1	0	0	0.5	0	0.5	1	1	1	0	1	0	1	1	1	1	1	1	0.5	0	1	0	0	0.5	0.5	0.5	0.5	0.5	0	0.5	0.5	0.5	0.5	1	1	0	0	1	1
84	Apoptosis + Extrusion	Cyclic	0.00391	24	1	0	0	0.875	0	1	0.5	0	0	0.75	0	0	0.5	0	0	0	0	0.5	1	0.5	0.5	0.625	0.625	0.5	0	0.5	0	0	0	0.5	0.5	0.5	0.5	0.5	0	0.5	0.5	0.5	0.5	0.5	1	0	0	0	0
85	EB Fate + Upd Production + Multilayering + Proliferation + Apoptosis + Extrusion	Cyclic	0.00391	8	0	1	0	1	0.5	1	1	0	1	1	0	0.5	1	1	1	0	1	0	1	1	1	1	1	1	0.5	0	1	1	1	1	1	1	0	1	0	0.5	0.5	0.5	0.5	1	1	0	1	1	1
86	EB Fate + Multilayering + Proliferation + Apoptosis + Extrusion	Cyclic	0.00391	24	0	1	0	1	0	1	1	0	1	0.5	0	0	1	1	1	0	0	0	1	1	1	1	1	1	1	0	1	0	0	0.5	0.5	0.5	0.5	0.5	0	0.5	0.5	0.5	0.5	1	1	0	1	1	0
87	Apoptosis	Cyclic	0.00391	120	1	0	0	0.4	0.5	0	0.8	1	0	0.9	0.2	0.5	0.2	0	0	0	1	0	1	0.2	0.2	0.8	0.8	0.2	0	0	0	0	0	0.5	0.5	0.5	0.5	0.5	0	0.5	0.5	0.5	0.5	0.6	0	1	0	0	1
88	EB Fate + Multilayering + Proliferation + Apoptosis + Extrusion	Cyclic	0.00391	8	0	1	0	1	0	1	1	0	1	0.5	0	0	1	1	1	0	0	0	1	1	1	1	1	1	1	0	1	0	0	0.5	0.5	0.5	0.5	0.5	0	0.5	0.5	0.5	0.5	1	1	0	1	1	0
89	Delta Production + Apoptosis	Cyclic	0.00391	8	1	0	0	0.625	0.5	1	0.5	1	0	1	0.125	0.5	0.5	0	0	0	1	0.5	1	0.5	0.5	0.875	0.875	0.5	0	0.5	0	1	1	1	1	1	0	1	0	0.5	0.5	0.5	0.5	0.5	1	1	0	0	1
90	EB Fate + Upd Production + Proliferation + Apoptosis + Extrusion	Cyclic	0.00391	8	1	0	0	1	0.5	1	1	0	0	1	0	0.5	1	1	1	0	1	0	1	1	1	1	1	1	0.5	0	1	1	1	1	1	1	0	1	0	0.5	0.5	0.5	0.5	1	1	0	0	1	1
91	EB Fate + Upd Production + Proliferation + Apoptosis + Extrusion	Cyclic	0.00391	8	1	0	0	1	0.5	0	1	0	0	1	0	0.5	1	1	1	0	1	0	1	1	1	1	1	1	0.5	0	1	1	1	1	1	1	0	1	0	0.5	0.5	0.5	0.5	1	0	0	0	1	1
92	EB Fate + Upd Production + Proliferation + Apoptosis + Extrusion	Cyclic	0.00391	24	1	0	0	1	0.5	1	1	0	0	0.5	0	0.5	1	1	1	0	1	0	1	1	1	1	1	1	0.5	0	1	0	0	0.5	0.5	0.5	0.5	0.5	0	0.5	0.5	0.5	0.5	1	1	0	0	1	1
93	Multilayering + Apoptosis	Cyclic	0.00391	8	0	1	0	0.625	0.5	1	0.5	0	1	1	0	0.5	1	0	0	0	1	0.5	1	0.5	1	0.5	0.5	0.5	0	0.5	1	1	1	1	1	1	0	1	0	0.5	0.5	0.5	0.5	1	1	0	1	0	1
94	Apoptosis	Cyclic	0.00391	40	1	0	0	0.4	0.5	0	0.8	1	0	1	0.2	0.5	0.2	0	0	0	1	0	1	0.2	0.2	0.8	0.8	0.2	0	0	0	1	1	1	1	1	0	1	0	0.5	0.5	0.5	0.5	0.6	0	1	0	0	1
95	Delta Production + Apoptosis	Cyclic	0.00391	8	1	0	0	0	0.5	0	1	0	0	1	0	0.5	0	0	0	0	1	0	1	0	0	1	1	0	0	0	0	1	1	1	1	1	0	1	0	0.5	0.5	0.5	0.5	0.5	0	0	0	0	1
96	Delta Production + Apoptosis	Cyclic	0.00391	24	1	0	0	0.625	0.5	1	0.5	0	0	0.75	0	0.5	0.5	0	0	0	1	0.5	1	0.5	0.5	0.875	0.875	0.5	0	0.5	0	0	0	0.5	0.5	0.5	0.5	0.5	0	0.5	0.5	0.5	0.5	0.5	1	0	0	0	1
97	Multilayering + Apoptosis	Cyclic	0.00391	24	0	1	0	0.625	0	1	0.5	1	1	0.75	0.375	0	1	0	0	0	0	0.5	1	0.5	1	0.625	0.625	0.5	0	0.5	1	0	0	0.5	0.5	0.5	0.5	0.5	0	0.5	0.5	0.5	0.5	1	1	1	1	0	0
98	EB Fate + Upd Production + Proliferation + Apoptosis + Extrusion	Cyclic	0.00391	24	1	0	0	1	0.5	0	1	1	0	0.5	0	0.5	1	1	1	0	1	0	1	1	1	1	1	1	0.5	0	1	0	0	0.5	0.5	0.5	0.5	0.5	0	0.5	0.5	0.5	0.5	1	0	1	0	1	1
99	Multilayering + Apoptosis	Cyclic	0.00391	8	0	1	0	0.625	0.5	1	0.5	0	1	1	0	0.5	1	0	0	0	1	0.5	1	0.5	1	0.5	0.5	0.5	0	0.5	1	1	1	1	1	1	0	1	0	0.5	0.5	0.5	0.5	1	1	0	1	0	1
100	EB Fate + Upd Production + Proliferation + Apoptosis + Extrusion	Cyclic	0.00391	8	1	0	0	1	0.5	0	1	1	0	1	0	0.5	1	1	1	0	1	0	1	1	1	1	1	1	0.5	0	1	1	1	1	1	1	0	1	0	0.5	0.5	0.5	0.5	1	0	1	0	1	1
101	Apoptosis + Extrusion	Cyclic	0.00391	8	1	0	0	0.875	0.5	1	0.5	1	0	1	0.25	0.5	0.5	0	0	0	1	0.5	1	0.5	0.5	0.75	0.75	0.5	0	0.5	0	1	1	1	1	1	0	1	0	0.5	0.5	0.5	0.5	0.5	1	1	0	0	1
102	EB Fate + Proliferation + Apoptosis + Extrusion	Cyclic	0.00391	24	1	0	0	1	0	1	1	1	0	0.5	0	0	1	1	1	0	0	0	1	1	1	1	1	1	1	0	1	0	0	0.5	0.5	0.5	0.5	0.5	0	0.5	0.5	0.5	0.5	1	1	1	0	1	0
103	Apoptosis	Cyclic	0.00391	24	0.75	0.25	0.25	0	0	0	1	0	0	1	0	0	0.25	0	0	0	0	0	1	0	0.25	0.75	0.75	0	0	0	0.25	0	0	0.5	0.5	0.5	0.5	0.5	0	0.5	0.5	0.5	0.5	0.625	0	0	0	0	0
104	EB Fate + Upd Production + Proliferation + Apoptosis + Extrusion	Cyclic	0.00391	8	1	0	0	1	0.5	0	1	0	0	1	0	0.5	1	1	1	0	1	0	1	1	1	1	1	1	0.5	0	1	1	1	1	1	1	0	1	0	0.5	0.5	0.5	0.5	1	0	0	0	1	1
105	Apoptosis + Extrusion	Cyclic	0.00391	8	1	0	0	0.875	0.5	1	0.5	0	0	1	0	0.5	0.5	0	0	0	1	0.5	1	0.5	0.5	0.625	0.625	0.5	0	0.5	0	1	1	1	1	1	0	1	0	0.5	0.5	0.5	0.5	0.5	1	0	0	0	1
106	EB Fate + Upd Production + Multilayering + Proliferation + Apoptosis + Extrusion	Cyclic	0.00391	8	0	1	0	1	0.5	0	1	1	1	1	0	0.5	1	1	1	0	1	0	1	1	1	1	1	1	0.5	0	1	1	1	1	1	1	0	1	0	0.5	0.5	0.5	0.5	1	0	1	1	1	1
107	EB Fate + Multilayering + Proliferation + Apoptosis + Extrusion	Cyclic	0.00391	8	0	1	0	1	0	1	1	0	1	1	0	0	1	1	1	0	0	0	1	1	1	1	1	1	1	0	1	1	1	1	1	1	0	1	0	0.5	0.5	0.5	0.5	1	1	0	1	1	0
108	Multilayering + Apoptosis + Extrusion	Cyclic	0.00391	8	0	1	0	0.875	0.5	1	0.5	0	1	0.75	0	0.5	1	0	0	0	1	0.5	1	0.5	1	0.5	0.5	0.5	0	0.5	1	0	0	0.5	0.5	0.5	0.5	0.5	0	0.5	0.5	0.5	0.5	1	1	0	1	0	1
109	Apoptosis	Cyclic	0.00391	8	0.75	0.25	0.25	0	0.5	0	1	0	0	1	0	0.5	0.25	0	0	0	1	0	1	0	0.25	0.75	0.75	0	0	0	0.25	1	1	1	1	1	0	1	0	0.5	0.5	0.5	0.5	0.625	0	0	0	0	1
110	Multilayering + Apoptosis + Extrusion	Cyclic	0.00391	24	0	1	0	0.875	0.5	1	0.5	0	1	0.75	0	0.5	1	0	0	0	1	0.5	1	0.5	1	0.5	0.5	0.5	0	0.5	1	0	0	0.5	0.5	0.5	0.5	0.5	0	0.5	0.5	0.5	0.5	1	1	0	1	0	1
111	Apoptosis	Cyclic	0.00391	8	0.75	0.25	0.25	0	0	0	1	0	0	1	0	0	0.25	0	0	0	0	0	1	0	0.25	0.75	0.75	0	0	0	0.25	1	1	1	1	1	0	1	0	0.5	0.5	0.5	0.5	0.625	0	0	0	0	0
112	Multilayering + Apoptosis	Cyclic	0.00391	8	0	1	0	0	0.5	0	1	0	1	1	0	0.5	1	0	0	0	1	0	1	0	1	0	0	0	0	0	1	1	1	1	1	1	0	1	0	0.5	0.5	0.5	0.5	1	0	0	1	0	1
113	EB Fate + Upd Production + Proliferation + Apoptosis + Extrusion	Cyclic	0.00391	24	1	0	0	1	0.5	1	1	0	0	0.5	0	0.5	1	1	1	0	1	0	1	1	1	1	1	1	0.5	0	1	0	0	0.5	0.5	0.5	0.5	0.5	0	0.5	0.5	0.5	0.5	1	1	0	0	1	1
114	EB Fate + Multilayering + Proliferation + Apoptosis + Extrusion	Cyclic	0.00391	8	0	1	0	1	0	1	1	1	1	1	0	0	1	1	1	0	0	0	1	1	1	1	1	1	1	0	1	1	1	1	1	1	0	1	0	0.5	0.5	0.5	0.5	1	1	1	1	1	0
115	Delta Production + Apoptosis	Cyclic	0.00391	24	1	0	0	0.625	0	1	0.5	1	0	0.75	0.125	0	0.5	0	0	0	0	0.5	1	0.5	0.5	0.875	0.875	0.5	0	0.5	0	0	0	0.5	0.5	0.5	0.5	0.5	0	0.5	0.5	0.5	0.5	0.5	1	1	0	0	0
116	Multilayering + Apoptosis + Extrusion	Cyclic	0.00391	24	0	1	0	0.875	0	1	0.5	0	1	0.75	0	0	1	0	0	0	0	0.5	1	0.5	1	0.5	0.5	0.5	0	0.5	1	0	0	0.5	0.5	0.5	0.5	0.5	0	0.5	0.5	0.5	0.5	1	1	0	1	0	0
117	Delta Production + Apoptosis	Cyclic	0.00391	24	1	0	0	0.625	0.5	1	0.5	1	0	0.75	0.125	0.5	0.5	0	0	0	1	0.5	1	0.5	0.5	0.875	0.875	0.5	0	0.5	0	0	0	0.5	0.5	0.5	0.5	0.5	0	0.5	0.5	0.5	0.5	0.5	1	1	0	0	1
118	EB Fate + Multilayering + Proliferation + Apoptosis + Extrusion	Cyclic	0.00391	24	0	1	0	1	0	1	1	1	1	0.5	0	0	1	1	1	0	0	0	1	1	1	1	1	1	1	0	1	0	0	0.5	0.5	0.5	0.5	0.5	0	0.5	0.5	0.5	0.5	1	1	1	1	1	0
119	Multilayering + Apoptosis	Cyclic	0.00391	8	0	1	0	0.625	0.5	1	0.5	1	1	1	0.375	0.5	1	0	0	0	1	0.5	1	0.5	1	0.625	0.625	0.5	0	0.5	1	1	1	1	1	1	0	1	0	0.5	0.5	0.5	0.5	1	1	1	1	0	1
120	EB Fate + Multilayering + Proliferation + Apoptosis + Extrusion	Cyclic	0.00391	24	0	1	0	1	0	1	1	1	1	0.5	0	0	1	1	1	0	0	0	1	1	1	1	1	1	1	0	1	0	0	0.5	0.5	0.5	0.5	0.5	0	0.5	0.5	0.5	0.5	1	1	1	1	1	0
121	EB Fate + Proliferation + Apoptosis + Extrusion	Cyclic	0.00391	24	1	0	0	1	0	1	1	0	0	0.5	0	0	1	1	1	0	0	0	1	1	1	1	1	1	1	0	1	0	0	0.5	0.5	0.5	0.5	0.5	0	0.5	0.5	0.5	0.5	1	1	0	0	1	0
122	Delta Production + Apoptosis	Cyclic	0.00391	8	1	0	0	0.625	0.5	1	0.5	1	0	1	0.125	0.5	0.5	0	0	0	1	0.5	1	0.5	0.5	0.875	0.875	0.5	0	0.5	0	1	1	1	1	1	0	1	0	0.5	0.5	0.5	0.5	0.5	1	1	0	0	1
123	Apoptosis + Extrusion	Cyclic	0.00391	24	1	0	0	0.875	0	1	0.5	1	0	0.75	0.25	0	0.5	0	0	0	0	0.5	1	0.5	0.5	0.75	0.75	0.5	0	0.5	0	0	0	0.5	0.5	0.5	0.5	0.5	0	0.5	0.5	0.5	0.5	0.5	1	1	0	0	0
124	Delta Production + Apoptosis	Cyclic	0.00391	8	1	0	0	0.625	0.5	1	0.5	1	0	1	0.125	0.5	0.5	0	0	0	1	0.5	1	0.5	0.5	0.875	0.875	0.5	0	0.5	0	1	1	1	1	1	0	1	0	0.5	0.5	0.5	0.5	0.5	1	1	0	0	1
125	EB Fate + Proliferation + Apoptosis + Extrusion	Cyclic	0.00391	24	1	0	0	1	0	0	1	1	0	0.5	0	0	1	1	1	0	0	0	1	1	1	1	1	1	1	0	1	0	0	0.5	0.5	0.5	0.5	0.5	0	0.5	0.5	0.5	0.5	1	0	1	0	1	0
126	EB Fate + Upd Production + Proliferation + Apoptosis + Extrusion	Cyclic	0.00391	8	1	0	0	1	0.5	1	1	0	0	0.5	0	0.5	1	1	1	0	1	0	1	1	1	1	1	1	0.5	0	1	0	0	0.5	0.5	0.5	0.5	0.5	0	0.5	0.5	0.5	0.5	1	1	0	0	1	1
127	Apoptosis + Extrusion	Cyclic	0.00391	24	1	0	0	0.875	0.5	1	0.5	1	0	0.75	0.25	0.5	0.5	0	0	0	1	0.5	1	0.5	0.5	0.75	0.75	0.5	0	0.5	0	0	0	0.5	0.5	0.5	0.5	0.5	0	0.5	0.5	0.5	0.5	0.5	1	1	0	0	1
128	EB Fate + Upd Production + Proliferation + Apoptosis + Extrusion	Cyclic	0.00391	8	1	0	0	1	0.5	1	1	1	0	1	0	0.5	1	1	1	0	1	0	1	1	1	1	1	1	0.5	0	1	1	1	1	1	1	0	1	0	0.5	0.5	0.5	0.5	1	1	1	0	1	1
129	EB Fate + Upd Production + Proliferation + Apoptosis + Extrusion	Cyclic	0.00391	8	1	0	0	1	0.5	0	1	0	0	1	0	0.5	1	1	1	0	1	0	1	1	1	1	1	1	0.5	0	1	1	1	1	1	1	0	1	0	0.5	0.5	0.5	0.5	1	0	0	0	1	1
130	Apoptosis	Cyclic	0.00391	8	0.75	0.25	0.25	0	0	0	1	0	0	1	0	0	0.25	0	0	0	0	0	1	0	0.25	0.75	0.75	0	0	0	0.25	1	1	1	1	1	0	1	0	0.5	0.5	0.5	0.5	0.625	0	0	0	0	0
Average Node Propensities
apcarm	arm	armdecad	cdc	dad	der	dlg	dome	fz	hid	jak	mad	mir	nicd	notch	pros	punt	ral	robo	rolled	snail	socse	state	sty	suh	raf	tcflef	hep	hposal	bsk	puc	ap	yki	wts	inr	chico	dp	akt	foxo	dmyc	egfs	upds	wg	delta	dpp	slit	dref	dilps
0.788242499999999	0.21104	0.009775	0.764125785714285	0.201250000000001	0.703279999999998	0.822762285714285	0.402450000000001	0.20322	0.933211	0.0348902142857143	0.201250000000001	0.736516999999998	0.500110000000001	0.500110000000001	0	0.402500000000001	0.1641	1.00026	0.677607714285714	0.736516999999998	0.881839785714285	0.881839785714285	0.677607714285714	0.40242	0.1641	0.59782	0.800869999999999	0.800869999999999	0.900565000000001	0.900565000000001	0.900565000000001	0.0996949999999999	0.900565000000001	0	0.500129999999999	0.500129999999999	0.500129999999999	0.500129999999999	0.804900999999999	0.703279999999998	0.402450000000001	0.20322	0.500110000000001	0.402500000000001	1.00026	0.800869999999999	0
Fixed Nodes States
EGFs	Wg	Upds	Dpp	Delta	Slit	Dref	dilps
0.7	0.2	0.4	0.4	0.5	1.0	0.8	0
[truncated: 3 more columns]
