# Supplementary material for: A Personalized Therapeutics Approach Using an In Silico Drosophila Patient Model Reveals Optimal Chemo- and Targeted Therapy Combinations for Colorectal Cancer
Source: Front Oncol. 2021 Jul 16;11:692592. doi: 10.3389/fonc.2021.692592 (PMC8323493; doi:10.3389/fonc.2021.692592)
Supplement: Supplementary file 1 [file DataSheet_1.zip › Supplementary_Data_1/05_Results/01_ISC/ISC_DA_RB_Results_1219.csv]

Attractor	Associated Cell Fate	Attractor Type	Basin Ratio	Attractor length	apcarm	arm	armdecad	cdc	dad	der	dlg	dome	fz	hid	jak	mad	mir	nicd	notch	pros	punt	ral	robo	rolled	snail	socse	state	sty	suh	raf	tcflef	hep	hposal	bsk	puc	ap	yki	wts	inr	chico	dp	akt	foxo	dmyc	egfs	upds	wg	delta	dpp
1	EB Fate + Proliferation + Apoptosis + Extrusion	Cyclic	0.04688	8	1	0	0	1	0	1	1	0	0	1	0	0	1	1	1	0	0	0	1	1	1	1	1	1	1	0	1	1	1	1	1	1	0	1	0	0.5	0.5	0.5	0.5	1	1	0	0	1	0
2	Multilayering + Apoptosis	Cyclic	0.03906	8	0	1	0	0.625	0	1	0.5	0	1	1	0	0	1	0	0	0	0	0.5	1	0.5	1	0.5	0.5	0.5	0	0.5	1	1	1	1	1	1	0	1	0	0.5	0.5	0.5	0.5	1	1	0	1	0	0
3	Multilayering + Apoptosis + Extrusion	Cyclic	0.03516	8	0	1	0	0.875	0	1	0.5	0	1	1	0	0	1	0	0	0	0	0.5	1	0.5	1	0.5	0.5	0.5	0	0.5	1	1	1	1	1	1	0	1	0	0.5	0.5	0.5	0.5	1	1	0	1	0	0
4	Delta Production + Apoptosis	Cyclic	0.03516	8	1	0	0	0.625	0	1	0.5	0	0	1	0	0	0.5	0	0	0	0	0.5	1	0.5	0.5	0.875	0.875	0.5	0	0.5	0	1	1	1	1	1	0	1	0	0.5	0.5	0.5	0.5	0.5	1	0	0	0	0
5	EB Fate + Multilayering + Proliferation + Apoptosis + Extrusion	Cyclic	0.03125	8	0	1	0	1	0	1	1	0	1	1	0	0	1	1	1	0	0	0	1	1	1	1	1	1	1	0	1	1	1	1	1	1	0	1	0	0.5	0.5	0.5	0.5	1	1	0	1	1	0
6	Apoptosis + Extrusion	Cyclic	0.02734	8	1	0	0	0.875	0	1	0.5	0	0	1	0	0	0.5	0	0	0	0	0.5	1	0.5	0.5	0.625	0.625	0.5	0	0.5	0	1	1	1	1	1	0	1	0	0.5	0.5	0.5	0.5	0.5	1	0	0	0	0
7	EB Fate + Multilayering + Proliferation + Apoptosis + Extrusion	Cyclic	0.02344	8	0	1	0	1	0	1	1	0	1	1	0	0	1	1	1	0	0	0	1	1	1	1	1	1	1	0	1	1	1	1	1	1	0	1	0	0.5	0.5	0.5	0.5	1	1	0	1	1	0
8	EB Fate + Proliferation + Apoptosis + Extrusion	Cyclic	0.02344	8	1	0	0	1	0	1	1	1	0	1	0	0	1	1	1	0	0	0	1	1	1	1	1	1	1	0	1	1	1	1	1	1	0	1	0	0.5	0.5	0.5	0.5	1	1	1	0	1	0
9	EB Fate + Multilayering + Proliferation + Apoptosis + Extrusion	Cyclic	0.01953	8	0	1	0	1	0	1	1	1	1	1	0	0	1	1	1	0	0	0	1	1	1	1	1	1	1	0	1	1	1	1	1	1	0	1	0	0.5	0.5	0.5	0.5	1	1	1	1	1	0
10	EB Fate + Proliferation + Apoptosis + Extrusion	Cyclic	0.01953	24	1	0	0	1	0	1	1	0	0	0.5	0	0	1	1	1	0	0	0	1	1	1	1	1	1	1	0	1	0	0	0.5	0.5	0.5	0.5	0.5	0	0.5	0.5	0.5	0.5	1	1	0	0	1	0
11	Multilayering + Apoptosis	Cyclic	0.01953	8	0	1	0	0.625	0	1	0.5	1	1	1	0.375	0	1	0	0	0	0	0.5	1	0.5	1	0.625	0.625	0.5	0	0.5	1	1	1	1	1	1	0	1	0	0.5	0.5	0.5	0.5	1	1	1	1	0	0
12	EB Fate + Proliferation + Apoptosis + Extrusion	Cyclic	0.01953	8	1	0	0	1	0	1	1	0	0	1	0	0	1	1	1	0	0	0	1	1	1	1	1	1	1	0	1	1	1	1	1	1	0	1	0	0.5	0.5	0.5	0.5	1	1	0	0	1	0
13	EB Fate + Multilayering + Proliferation + Apoptosis + Extrusion	Cyclic	0.01172	8	0	1	0	1	0	0	1	0	1	1	0	0	1	1	1	0	0	0	1	1	1	1	1	1	1	0	1	1	1	1	1	1	0	1	0	0.5	0.5	0.5	0.5	1	0	0	1	1	0
14	EB Fate + Proliferation + Apoptosis + Extrusion	Cyclic	0.01172	8	1	0	0	1	0	1	1	1	0	1	0	0	1	1	1	0	0	0	1	1	1	1	1	1	1	0	1	1	1	1	1	1	0	1	0	0.5	0.5	0.5	0.5	1	1	1	0	1	0
15	EB Fate + Proliferation + Apoptosis + Extrusion	Cyclic	0.01172	8	1	0	0	1	0	0	1	0	0	1	0	0	1	1	1	0	0	0	1	1	1	1	1	1	1	0	1	1	1	1	1	1	0	1	0	0.5	0.5	0.5	0.5	1	0	0	0	1	0
16	Delta Production + Apoptosis	Cyclic	0.01172	8	1	0	0	0	0	0	1	0	0	1	0	0	0	0	0	0	0	0	1	0	0	1	1	0	0	0	0	1	1	1	1	1	0	1	0	0.5	0.5	0.5	0.5	0.5	0	0	0	0	0
17	Apoptosis	Cyclic	0.01172	40	1	0	0	0.4	0	0	0.8	1	0	1	0.2	0	0.2	0	0	0	0	0	1	0.2	0.2	0.8	0.8	0.2	0	0	0	1	1	1	1	1	0	1	0	0.5	0.5	0.5	0.5	0.6	0	1	0	0	0
18	Multilayering + Apoptosis	Cyclic	0.01172	24	0	1	0	0.625	0	1	0.5	0	1	0.75	0	0	1	0	0	0	0	0.5	1	0.5	1	0.5	0.5	0.5	0	0.5	1	0	0	0.5	0.5	0.5	0.5	0.5	0	0.5	0.5	0.5	0.5	1	1	0	1	0	0
19	EB Fate + Multilayering + Proliferation + Apoptosis + Extrusion	Cyclic	0.01172	8	0	1	0	1	0	0	1	1	1	1	0	0	1	1	1	0	0	0	1	1	1	1	1	1	1	0	1	1	1	1	1	1	0	1	0	0.5	0.5	0.5	0.5	1	0	1	1	1	0
20	Apoptosis + Extrusion	Cyclic	0.01172	8	1	0	0	0.875	0	1	0.5	1	0	1	0.25	0	0.5	0	0	0	0	0.5	1	0.5	0.5	0.75	0.75	0.5	0	0.5	0	1	1	1	1	1	0	1	0	0.5	0.5	0.5	0.5	0.5	1	1	0	0	0
21	Delta Production + Apoptosis	Cyclic	0.01172	24	1	0	0	0.625	0	1	0.5	0	0	0.75	0	0	0.5	0	0	0	0	0.5	1	0.5	0.5	0.875	0.875	0.5	0	0.5	0	0	0	0.5	0.5	0.5	0.5	0.5	0	0.5	0.5	0.5	0.5	0.5	1	0	0	0	0
22	Multilayering + Apoptosis	Cyclic	0.01172	24	0	1	0	0.625	0	1	0.5	1	1	0.75	0.375	0	1	0	0	0	0	0.5	1	0.5	1	0.625	0.625	0.5	0	0.5	1	0	0	0.5	0.5	0.5	0.5	0.5	0	0.5	0.5	0.5	0.5	1	1	1	1	0	0
23	EB Fate + Proliferation + Apoptosis + Extrusion	Cyclic	0.01172	8	1	0	0	1	0	1	1	0	0	1	0	0	1	1	1	0	0	0	0	1	1	1	1	1	1	0	1	1	1	1	1	1	0	1	0	0.5	0.5	0.5	0.5	1	1	0	0	1	0
24	Delta Production + Apoptosis	Cyclic	0.01172	8	1	0	0	0	0	0	1	0	0	1	0	0	0	0	0	0	0	0	1	0	0	1	1	0	0	0	0	1	1	1	1	1	0	1	0	0.5	0.5	0.5	0.5	0.5	0	0	0	0	0
25	EB Fate + Proliferation + Apoptosis + Extrusion	Cyclic	0.01172	24	1	0	0	1	0	1	1	0	0	0.5	0	0	1	1	1	0	0	0	1	1	1	1	1	1	1	0	1	0	0	0.5	0.5	0.5	0.5	0.5	0	0.5	0.5	0.5	0.5	1	1	0	0	1	0
26	EB Fate + Upd Production + Proliferation + Apoptosis + Extrusion	Cyclic	0.00781	8	1	0	0	1	0.5	1	1	0	0	1	0	0.5	1	1	1	0	1	0	1	1	1	1	1	1	0.5	0	1	1	1	1	1	1	0	1	0	0.5	0.5	0.5	0.5	1	1	0	0	1	1
27	Delta Production + Apoptosis	Cyclic	0.00781	8	1	0	0	0.625	0.5	1	0.5	0	0	1	0	0.5	0.5	0	0	0	1	0.5	1	0.5	0.5	0.875	0.875	0.5	0	0.5	0	1	1	1	1	1	0	1	0	0.5	0.5	0.5	0.5	0.5	1	0	0	0	1
28	Delta Production + Apoptosis	Cyclic	0.00781	8	1	0	0	0.625	0	1	0.5	1	0	0.75	0.125	0	0.5	0	0	0	0	0.5	1	0.5	0.5	0.875	0.875	0.5	0	0.5	0	0	0	0.5	0.5	0.5	0.5	0.5	0	0.5	0.5	0.5	0.5	0.5	1	1	0	0	0
29	Apoptosis + Extrusion	Cyclic	0.00781	24	1	0	0	0.875	0	1	0.5	0	0	0.75	0	0	0.5	0	0	0	0	0.5	1	0.5	0.5	0.625	0.625	0.5	0	0.5	0	0	0	0.5	0.5	0.5	0.5	0.5	0	0.5	0.5	0.5	0.5	0.5	1	0	0	0	0
30	EB Fate + Upd Production + Multilayering + Proliferation + Apoptosis + Extrusion	Cyclic	0.00781	8	0	1	0	1	0.5	0	1	0	1	1	0	0.5	1	1	1	0	1	0	1	1	1	1	1	1	0.5	0	1	1	1	1	1	1	0	1	0	0.5	0.5	0.5	0.5	1	0	0	1	1	1
31	Delta Production + Apoptosis	Cyclic	0.00781	8	1	0	0	0.625	0.5	1	0.5	1	0	1	0.125	0.5	0.5	0	0	0	1	0.5	1	0.5	0.5	0.875	0.875	0.5	0	0.5	0	1	1	1	1	1	0	1	0	0.5	0.5	0.5	0.5	0.5	1	1	0	0	1
32	EB Fate + Proliferation + Apoptosis + Extrusion	Cyclic	0.00781	24	1	0	0	1	0	1	1	0	0	0.5	0	0	1	1	1	0	0	0	1	1	1	1	1	1	1	0	1	0	0	0.5	0.5	0.5	0.5	0.5	0	0.5	0.5	0.5	0.5	1	1	0	0	1	0
33	Apoptosis + Extrusion	Cyclic	0.00781	8	1	0	0	0.875	0.5	1	0.5	0	0	1	0	0.5	0.5	0	0	0	1	0.5	1	0.5	0.5	0.625	0.625	0.5	0	0.5	0	1	1	1	1	1	0	1	0	0.5	0.5	0.5	0.5	0.5	1	0	0	0	1
34	EB Fate + Proliferation + Apoptosis + Extrusion	Cyclic	0.00781	8	1	0	0	1	0	1	1	0	0	0.5	0	0	1	1	1	0	0	0	1	1	1	1	1	1	1	0	1	0	0	0.5	0.5	0.5	0.5	0.5	0	0.5	0.5	0.5	0.5	1	1	0	0	1	0
35	Delta Production + Apoptosis	Cyclic	0.00781	8	1	0	0	0.625	0.5	1	0.5	0	0	1	0	0.5	0.5	0	0	0	1	0.5	1	0.5	0.5	0.875	0.875	0.5	0	0.5	0	1	1	1	1	1	0	1	0	0.5	0.5	0.5	0.5	0.5	1	0	0	0	1
36	Delta Production + Apoptosis	Cyclic	0.00781	8	1	0	0	0.625	0	1	0.5	1	0	1	0.125	0	0.5	0	0	0	0	0.5	1	0.5	0.5	0.875	0.875	0.5	0	0.5	0	1	1	1	1	1	0	1	0	0.5	0.5	0.5	0.5	0.5	1	1	0	0	0
37	Delta Production + Apoptosis	Cyclic	0.00781	8	1	0	0	0.625	0.5	1	0.5	0	0	1	0	0.5	0.5	0	0	0	1	0.5	1	0.5	0.5	0.875	0.875	0.5	0	0.5	0	1	1	1	1	1	0	1	0	0.5	0.5	0.5	0.5	0.5	1	0	0	0	1
38	EB Fate + Upd Production + Proliferation + Apoptosis + Extrusion	Cyclic	0.00781	8	1	0	0	1	0.5	1	1	0	0	1	0	0.5	1	1	1	0	1	0	1	1	1	1	1	1	0.5	0	1	1	1	1	1	1	0	1	0	0.5	0.5	0.5	0.5	1	1	0	0	1	1
39	EB Fate + Upd Production + Multilayering + Proliferation + Apoptosis + Extrusion	Cyclic	0.00781	8	0	1	0	1	0.5	1	1	0	1	1	0	0.5	1	1	1	0	1	0	1	1	1	1	1	1	0.5	0	1	1	1	1	1	1	0	1	0	0.5	0.5	0.5	0.5	1	1	0	1	1	1
40	EB Fate + Proliferation + Apoptosis + Extrusion	Cyclic	0.00781	8	1	0	0	1	0	0	1	0	0	1	0	0	1	1	1	0	0	0	1	1	1	1	1	1	1	0	1	1	1	1	1	1	0	1	0	0.5	0.5	0.5	0.5	1	0	0	0	1	0
41	EB Fate + Proliferation + Apoptosis + Extrusion	Cyclic	0.00781	24	1	0	0	1	0	1	1	1	0	0.5	0	0	1	1	1	0	0	0	1	1	1	1	1	1	1	0	1	0	0	0.5	0.5	0.5	0.5	0.5	0	0.5	0.5	0.5	0.5	1	1	1	0	1	0
42	EB Fate + Upd Production + Proliferation + Apoptosis + Extrusion	Cyclic	0.00781	8	1	0	0	1	0.5	1	1	1	0	1	0	0.5	1	1	1	0	1	0	1	1	1	1	1	1	0.5	0	1	1	1	1	1	1	0	1	0	0.5	0.5	0.5	0.5	1	1	1	0	1	1
43	EE Fate + Delta Production + Apoptosis	Cyclic	0.00781	8	1	0	0	0.625	0.5	1	0.5	1	0	1	0.125	0.5	0.5	0	0	1	1	0.5	0	0.5	0.5	0.875	0.875	0.5	0	0.5	0	1	1	1	1	1	0	1	0	0.5	0.5	0.5	0.5	0.5	1	1	0	0	1
44	EB Fate + Upd Production + Proliferation + Apoptosis + Extrusion	Cyclic	0.00781	8	1	0	0	1	0.5	1	1	1	0	1	0	0.5	1	1	1	0	1	0	1	1	1	1	1	1	0.5	0	1	1	1	1	1	1	0	1	0	0.5	0.5	0.5	0.5	1	1	1	0	1	1
45	EB Fate + Upd Production + Multilayering + Proliferation + Apoptosis + Extrusion	Cyclic	0.00391	8	0	1	0	1	0.5	0	1	0	1	0.5	0	0.5	1	1	1	0	1	0	1	1	1	1	1	1	0.5	0	1	0	0	0.5	0.5	0.5	0.5	0.5	0	0.5	0.5	0.5	0.5	1	0	0	1	1	1
46	EB Fate + Multilayering + Proliferation + Apoptosis + Extrusion	Cyclic	0.00391	8	0	1	0	1	0	0	1	0	1	0.5	0	0	1	1	1	0	0	0	1	1	1	1	1	1	1	0	1	0	0	0.5	0.5	0.5	0.5	0.5	0	0.5	0.5	0.5	0.5	1	0	0	1	1	0
47	Delta Production + Apoptosis	Cyclic	0.00391	24	1	0	0	0.625	0.5	1	0.5	0	0	0.75	0	0.5	0.5	0	0	0	1	0.5	1	0.5	0.5	0.875	0.875	0.5	0	0.5	0	0	0	0.5	0.5	0.5	0.5	0.5	0	0.5	0.5	0.5	0.5	0.5	1	0	0	0	1
48	EE Fate + Delta Production + Apoptosis	Cyclic	0.00391	24	1	0	0	0.625	0	1	0.5	0	0	0.75	0	0	0.5	0	0	1	0	0.5	0	0.5	0.5	0.875	0.875	0.5	0	0.5	0	0	0	0.5	0.5	0.5	0.5	0.5	0	0.5	0.5	0.5	0.5	0.5	1	0	0	0	0
49	EB Fate + Upd Production + Proliferation + Apoptosis + Extrusion	Cyclic	0.00391	8	1	0	0	1	0.5	1	1	1	0	0.5	0	0.5	1	1	1	0	1	0	1	1	1	1	1	1	0.5	0	1	0	0	0.5	0.5	0.5	0.5	0.5	0	0.5	0.5	0.5	0.5	1	1	1	0	1	1
50	Multilayering + Apoptosis	Cyclic	0.00391	56	0	1	0	0.571428571428571	0	0	0.571428571428571	1	1	0.785714285714286	0.428571428571429	0	1	0	0	0	0	0	1	0.428571428571429	1	0.571428571428571	0.571428571428571	0.428571428571429	0	0	1	0	0	0.5	0.5	0.5	0.5	0.5	0	0.5	0.5	0.5	0.5	1	0	1	1	0	0
51	EE Fate + Multilayering + Apoptosis	Cyclic	0.00391	56	0	1	0	0.571428571428571	0	0	0.571428571428571	1	1	1	0.428571428571429	0	1	0	0	1	0	0	0	0.428571428571429	1	0.571428571428571	0.571428571428571	0.428571428571429	0	0	1	1	1	1	1	1	0	1	0	0.5	0.5	0.5	0.5	1	0	1	1	0	0
52	Delta Production + Apoptosis	Cyclic	0.00391	8	1	0	0	0.625	0.5	1	0.5	1	0	1	0.125	0.5	0.5	0	0	0	1	0.5	1	0.5	0.5	0.875	0.875	0.5	0	0.5	0	1	1	1	1	1	0	1	0	0.5	0.5	0.5	0.5	0.5	1	1	0	0	1
53	Multilayering + Apoptosis	Cyclic	0.00391	24	0	1	0	0.625	0.5	1	0.5	1	1	0.75	0.375	0.5	1	0	0	0	1	0.5	1	0.5	1	0.625	0.625	0.5	0	0.5	1	0	0	0.5	0.5	0.5	0.5	0.5	0	0.5	0.5	0.5	0.5	1	1	1	1	0	1
54	Multilayering + Apoptosis	Cyclic	0.00391	56	0	1	0	0.571428571428571	0	0	0.571428571428571	1	1	0.785714285714286	0.428571428571429	0	1	0	0	0	0	0	1	0.428571428571429	1	0.571428571428571	0.571428571428571	0.428571428571429	0	0	1	0	0	0.5	0.5	0.5	0.5	0.5	0	0.5	0.5	0.5	0.5	1	0	1	1	0	0
55	EB Fate + Upd Production + Multilayering + Proliferation + Apoptosis + Extrusion	Cyclic	0.00391	8	0	1	0	1	0.5	1	1	1	1	1	0	0.5	1	1	1	0	1	0	1	1	1	1	1	1	0.5	0	1	1	1	1	1	1	0	1	0	0.5	0.5	0.5	0.5	1	1	1	1	1	1
56	EB Fate + Upd Production + Proliferation + Apoptosis + Extrusion	Cyclic	0.00391	8	1	0	0	1	0.5	1	1	0	0	1	0	0.5	1	1	1	0.5	1	0	0	1	1	1	1	1	0.5	0	1	1	1	1	1	1	0	1	0	0.5	0.5	0.5	0.5	1	1	0	0	1	1
57	Apoptosis + Extrusion	Cyclic	0.00391	24	1	0	0	0.875	0.5	1	0.5	1	0	0.75	0.25	0.5	0.5	0	0	0	1	0.5	1	0.5	0.5	0.75	0.75	0.5	0	0.5	0	0	0	0.5	0.5	0.5	0.5	0.5	0	0.5	0.5	0.5	0.5	0.5	1	1	0	0	1
58	EE Fate + Apoptosis + Extrusion	Cyclic	0.00391	8	1	0	0	0.875	0	1	0.5	0	0	1	0	0	0.5	0	0	1	0	0.5	0	0.5	0.5	0.625	0.625	0.5	0	0.5	0	1	1	1	1	1	0	1	0	0.5	0.5	0.5	0.5	0.5	1	0	0	0	0
59	EE Fate + Multilayering + Apoptosis	Cyclic	0.00391	24	0	1	0	0.625	0.5	1	0.5	0	1	0.75	0	0.5	1	0	0	1	1	0.5	0	0.5	1	0.5	0.5	0.5	0	0.5	1	0	0	0.5	0.5	0.5	0.5	0.5	0	0.5	0.5	0.5	0.5	1	1	0	1	0	1
60	Apoptosis	Cyclic	0.00391	40	1	0	0	0.4	0.5	0	0.8	1	0	1	0.2	0.5	0.2	0	0	0	1	0	1	0.2	0.2	0.8	0.8	0.2	0	0	0	1	1	1	1	1	0	1	0	0.5	0.5	0.5	0.5	0.6	0	1	0	0	1
61	EB Fate + Proliferation + Apoptosis + Extrusion	Cyclic	0.00391	8	1	0	0	1	0	0	1	0	0	1	0	0	1	1	1	0	0	0	0	1	1	1	1	1	1	0	1	1	1	1	1	1	0	1	0	0.5	0.5	0.5	0.5	1	0	0	0	1	0
62	EB Fate + Multilayering + Proliferation + Apoptosis + Extrusion	Cyclic	0.00391	8	0	1	0	1	0	1	1	1	1	1	0	0	1	1	1	0	0	0	1	1	1	1	1	1	1	0	1	1	1	1	1	1	0	1	0	0.5	0.5	0.5	0.5	1	1	1	1	1	0
63	EB Fate + Upd Production + Proliferation + Apoptosis + Extrusion	Cyclic	0.00391	8	1	0	0	1	0.5	1	1	0	0	0.5	0	0.5	1	1	1	0	1	0	1	1	1	1	1	1	0.5	0	1	0	0	0.5	0.5	0.5	0.5	0.5	0	0.5	0.5	0.5	0.5	1	1	0	0	1	1
64	EB Fate + Proliferation + Apoptosis + Extrusion	Cyclic	0.00391	8	1	0	0	1	0	1	1	0	0	0.5	0	0	1	1	1	0	0	0	1	1	1	1	1	1	1	0	1	0	0	0.5	0.5	0.5	0.5	0.5	0	0.5	0.5	0.5	0.5	1	1	0	0	1	0
65	EB Fate + Upd Production + Multilayering + Proliferation + Apoptosis + Extrusion	Cyclic	0.00391	8	0	1	0	1	0.5	1	1	0	1	1	0	0.5	1	1	1	0	1	0	1	1	1	1	1	1	0.5	0	1	1	1	1	1	1	0	1	0	0.5	0.5	0.5	0.5	1	1	0	1	1	1
66	EB Fate + Upd Production + Proliferation + Apoptosis + Extrusion	Cyclic	0.00391	24	1	0	0	1	0.5	1	1	0	0	0.5	0	0.5	1	1	1	0	1	0	1	1	1	1	1	1	0.5	0	1	0	0	0.5	0.5	0.5	0.5	0.5	0	0.5	0.5	0.5	0.5	1	1	0	0	1	1
67	EB Fate + Proliferation + Apoptosis + Extrusion	Cyclic	0.00391	24	1	0	0	1	0	0	1	0	0	0.5	0	0	1	1	1	0	0	0	1	1	1	1	1	1	1	0	1	0	0	0.5	0.5	0.5	0.5	0.5	0	0.5	0.5	0.5	0.5	1	0	0	0	1	0
68	Delta Production + Apoptosis	Cyclic	0.00391	8	1	0	0	0.625	0.5	1	0.5	0	0	0.75	0	0.5	0.5	0	0	0	1	0.5	1	0.5	0.5	0.875	0.875	0.5	0	0.5	0	0	0	0.5	0.5	0.5	0.5	0.5	0	0.5	0.5	0.5	0.5	0.5	1	0	0	0	1
69	EE Fate + Delta Production + Apoptosis	Cyclic	0.00391	24	1	0	0	0.625	0	1	0.5	0	0	0.75	0	0	0.5	0	0	1	0	0.5	0	0.5	0.5	0.875	0.875	0.5	0	0.5	0	0	0	0.5	0.5	0.5	0.5	0.5	0	0.5	0.5	0.5	0.5	0.5	1	0	0	0	0
70	Multilayering + Apoptosis	Cyclic	0.00391	56	0	1	0	0.571428571428571	0.5	0	0.571428571428571	1	1	1	0.428571428571429	0.5	1	0	0	0	1	0	1	0.428571428571429	1	0.571428571428571	0.571428571428571	0.428571428571429	0	0	1	1	1	1	1	1	0	1	0	0.5	0.5	0.5	0.5	1	0	1	1	0	1
71	Multilayering + Apoptosis	Cyclic	0.00391	8	0	1	0	0.625	0.5	1	0.5	1	1	1	0.375	0.5	1	0	0	0	1	0.5	1	0.5	1	0.625	0.625	0.5	0	0.5	1	1	1	1	1	1	0	1	0	0.5	0.5	0.5	0.5	1	1	1	1	0	1
72	EE Fate + Delta Production + Apoptosis	Cyclic	0.00391	8	1	0	0	0	0.5	0	1	0	0	1	0	0.5	0	0	0	1	1	0	0	0	0	1	1	0	0	0	0	1	1	1	1	1	0	1	0	0.5	0.5	0.5	0.5	0.5	0	0	0	0	1
73	Multilayering + Apoptosis	Cyclic	0.00391	24	0	0.75	0.25	0	0.5	0	1	0	1	1	0	0.5	0.75	0	0	0	1	0	1	0	0.75	0.25	0.25	0	0	0	0.75	0	0	0.5	0.5	0.5	0.5	0.5	0	0.5	0.5	0.5	0.5	0.875	0	0	1	0	1
74	Multilayering + Apoptosis + Extrusion	Cyclic	0.00391	8	0	1	0	0.875	0.5	1	0.5	1	1	1	0.25	0.5	1	0	0	0	1	0.5	1	0.5	1	0.75	0.75	0.5	0	0.5	1	1	1	1	1	1	0	1	0	0.5	0.5	0.5	0.5	1	1	1	1	0	1
75	Delta Production + Apoptosis	Cyclic	0.00391	24	1	0	0	0.625	0	1	0.5	0	0	0.75	0	0	0.5	0	0	0	0	0.5	1	0.5	0.5	0.875	0.875	0.5	0	0.5	0	0	0	0.5	0.5	0.5	0.5	0.5	0	0.5	0.5	0.5	0.5	0.5	1	0	0	0	0
76	Apoptosis	Cyclic	0.00391	24	0.75	0.25	0.25	0	0	0	1	0	0	1	0	0	0.25	0	0	0	0	0	1	0	0.25	0.75	0.75	0	0	0	0.25	0	0	0.5	0.5	0.5	0.5	0.5	0	0.5	0.5	0.5	0.5	0.625	0	0	0	0	0
77	EB Fate + Multilayering + Proliferation + Apoptosis + Extrusion	Cyclic	0.00391	24	0	1	0	1	0	1	1	0	1	0.5	0	0	1	1	1	0	0	0	1	1	1	1	1	1	1	0	1	0	0	0.5	0.5	0.5	0.5	0.5	0	0.5	0.5	0.5	0.5	1	1	0	1	1	0
78	EB Fate + Multilayering + Proliferation + Apoptosis + Extrusion	Cyclic	0.00391	8	0	1	0	1	0	1	1	1	1	0.5	0	0	1	1	1	0	0	0	1	1	1	1	1	1	1	0	1	0	0	0.5	0.5	0.5	0.5	0.5	0	0.5	0.5	0.5	0.5	1	1	1	1	1	0
79	EB Fate + Upd Production + Multilayering + Proliferation + Apoptosis + Extrusion	Cyclic	0.00391	8	0	1	0	1	0.5	1	1	1	1	1	0	0.5	1	1	1	0	1	0	1	1	1	1	1	1	0.5	0	1	1	1	1	1	1	0	1	0	0.5	0.5	0.5	0.5	1	1	1	1	1	1
80	Multilayering + Apoptosis + Extrusion	Cyclic	0.00391	8	0	1	0	0.875	0.5	1	0.5	0	1	1	0	0.5	1	0	0	0	1	0.5	1	0.5	1	0.5	0.5	0.5	0	0.5	1	1	1	1	1	1	0	1	0	0.5	0.5	0.5	0.5	1	1	0	1	0	1
81	Multilayering + Apoptosis	Cyclic	0.00391	8	0	1	0	0	0	0	1	0	1	1	0	0	1	0	0	0	0	0	1	0	1	0	0	0	0	0	1	1	1	1	1	1	0	1	0	0.5	0.5	0.5	0.5	1	0	0	1	0	0
82	EB Fate + Upd Production + Proliferation + Apoptosis + Extrusion	Cyclic	0.00391	8	1	0	0	1	0.5	0	1	1	0	1	0	0.5	1	1	1	0	1	0	1	1	1	1	1	1	0.5	0	1	1	1	1	1	1	0	1	0	0.5	0.5	0.5	0.5	1	0	1	0	1	1
83	Multilayering + Apoptosis	Cyclic	0.00391	24	0	1	0	0.625	0.5	1	0.5	0	1	0.75	0	0.5	1	0	0	0	1	0.5	1	0.5	1	0.5	0.5	0.5	0	0.5	1	0	0	0.5	0.5	0.5	0.5	0.5	0	0.5	0.5	0.5	0.5	1	1	0	1	0	1
84	EB Fate + Upd Production + Multilayering + Proliferation + Apoptosis + Extrusion	Cyclic	0.00391	8	0	1	0	1	0.5	1	1	0	1	1	0	0.5	1	1	1	0	1	0	1	1	1	1	1	1	0.5	0	1	1	1	1	1	1	0	1	0	0.5	0.5	0.5	0.5	1	1	0	1	1	1
85	EB Fate + Upd Production + Proliferation + Apoptosis + Extrusion	Cyclic	0.00391	8	1	0	0	1	0.5	1	1	0	0	1	0	0.5	1	1	1	0	1	0	1	1	1	1	1	1	0.5	0	1	1	1	1	1	1	0	1	0	0.5	0.5	0.5	0.5	1	1	0	0	1	1
86	EB Fate + Multilayering + Proliferation + Apoptosis + Extrusion	Cyclic	0.00391	8	0	1	0	1	0	0	1	0	1	1	0	0	1	1	1	0	0	0	1	1	1	1	1	1	1	0	1	1	1	1	1	1	0	1	0	0.5	0.5	0.5	0.5	1	0	0	1	1	0
87	EB Fate + Multilayering + Proliferation + Apoptosis + Extrusion	Cyclic	0.00391	8	0	1	0	1	0	0	1	1	1	0.5	0	0	1	1	1	0	0	0	1	1	1	1	1	1	1	0	1	0	0	0.5	0.5	0.5	0.5	0.5	0	0.5	0.5	0.5	0.5	1	0	1	1	1	0
88	EE Fate + Apoptosis + Extrusion	Cyclic	0.00391	8	1	0	0	0.875	0.5	1	0.5	0	0	1	0	0.5	0.5	0	0	1	1	0.5	0	0.5	0.5	0.625	0.625	0.5	0	0.5	0	1	1	1	1	1	0	1	0	0.5	0.5	0.5	0.5	0.5	1	0	0	0	1
89	EB Fate + Proliferation + Apoptosis + Extrusion	Cyclic	0.00391	24	1	0	0	1	0	1	1	1	0	0.5	0	0	1	1	1	0	0	0	1	1	1	1	1	1	1	0	1	0	0	0.5	0.5	0.5	0.5	0.5	0	0.5	0.5	0.5	0.5	1	1	1	0	1	0
90	EB Fate + Upd Production + Multilayering + Proliferation + Apoptosis + Extrusion	Cyclic	0.00391	8	0	1	0	1	0.5	1	1	1	1	1	0	0.5	1	1	1	0	1	0	1	1	1	1	1	1	0.5	0	1	1	1	1	1	1	0	1	0	0.5	0.5	0.5	0.5	1	1	1	1	1	1
91	EB Fate + Upd Production + Proliferation + Apoptosis + Extrusion	Cyclic	0.00391	8	1	0	0	1	0.5	1	1	0	0	1	0	0.5	1	1	1	0.5	1	0	0	1	1	1	1	1	0.5	0	1	1	1	1	1	1	0	1	0	0.5	0.5	0.5	0.5	1	1	0	0	1	1
92	EB Fate + Multilayering + Proliferation + Apoptosis + Extrusion	Cyclic	0.00391	8	0	1	0	1	0	1	1	0	1	1	0	0	1	1	1	0	0	0	0	1	1	1	1	1	1	0	1	1	1	1	1	1	0	1	0	0.5	0.5	0.5	0.5	1	1	0	1	1	0
93	Apoptosis + Extrusion	Cyclic	0.00391	24	1	0	0	0.875	0	1	0.5	0	0	0.75	0	0	0.5	0	0	0	0	0.5	1	0.5	0.5	0.625	0.625	0.5	0	0.5	0	0	0	0.5	0.5	0.5	0.5	0.5	0	0.5	0.5	0.5	0.5	0.5	1	0	0	0	0
94	Multilayering + Apoptosis + Extrusion	Cyclic	0.00391	8	0	1	0	0.875	0.5	1	0.5	1	1	1	0.25	0.5	1	0	0	0	1	0.5	1	0.5	1	0.75	0.75	0.5	0	0.5	1	1	1	1	1	1	0	1	0	0.5	0.5	0.5	0.5	1	1	1	1	0	1
95	EB Fate + Proliferation + Apoptosis + Extrusion	Cyclic	0.00391	24	1	0	0	1	0	0	1	0	0	0.5	0	0	1	1	1	0	0	0	1	1	1	1	1	1	1	0	1	0	0	0.5	0.5	0.5	0.5	0.5	0	0.5	0.5	0.5	0.5	1	0	0	0	1	0
96	Multilayering + Apoptosis	Cyclic	0.00391	56	0	1	0	0.571428571428571	0	0	0.571428571428571	1	1	0.785714285714286	0.428571428571429	0	1	0	0	0	0	0	1	0.428571428571429	1	0.571428571428571	0.571428571428571	0.428571428571429	0	0	1	0	0	0.5	0.5	0.5	0.5	0.5	0	0.5	0.5	0.5	0.5	1	0	1	1	0	0
97	EB Fate + Multilayering + Proliferation + Apoptosis + Extrusion	Cyclic	0.00391	8	0	1	0	1	0	1	1	0	1	0.5	0	0	1	1	1	0	0	0	1	1	1	1	1	1	1	0	1	0	0	0.5	0.5	0.5	0.5	0.5	0	0.5	0.5	0.5	0.5	1	1	0	1	1	0
98	Multilayering + Apoptosis	Cyclic	0.00391	8	0	0.75	0.25	0	0	0	1	0	1	1	0	0	0.75	0	0	0	0	0	1	0	0.75	0.25	0.25	0	0	0	0.75	1	1	1	1	1	0	1	0	0.5	0.5	0.5	0.5	0.875	0	0	1	0	0
99	Multilayering + Apoptosis	Cyclic	0.00391	56	0	1	0	0.571428571428571	0	0	0.571428571428571	1	1	1	0.428571428571429	0	1	0	0	0	0	0	1	0.428571428571429	1	0.571428571428571	0.571428571428571	0.428571428571429	0	0	1	1	1	1	1	1	0	1	0	0.5	0.5	0.5	0.5	1	0	1	1	0	0
100	Apoptosis + Extrusion	Cyclic	0.00391	8	1	0	0	0.875	0.5	1	0.5	1	0	1	0.25	0.5	0.5	0	0	0	1	0.5	1	0.5	0.5	0.75	0.75	0.5	0	0.5	0	1	1	1	1	1	0	1	0	0.5	0.5	0.5	0.5	0.5	1	1	0	0	1
101	EB Fate + Upd Production + Proliferation + Apoptosis + Extrusion	Cyclic	0.00391	8	1	0	0	1	0.5	1	1	0	0	1	0	0.5	1	1	1	0	1	0	1	1	1	1	1	1	0.5	0	1	1	1	1	1	1	0	1	0	0.5	0.5	0.5	0.5	1	1	0	0	1	1
102	Delta Production + Apoptosis	Cyclic	0.00391	8	1	0	0	0.625	0.5	1	0.5	0	0	0.75	0	0.5	0.5	0	0	0	1	0.5	1	0.5	0.5	0.875	0.875	0.5	0	0.5	0	0	0	0.5	0.5	0.5	0.5	0.5	0	0.5	0.5	0.5	0.5	0.5	1	0	0	0	1
103	Apoptosis + Extrusion	Cyclic	0.00391	8	1	0	0	0.875	0	1	0.5	0	0	0.75	0	0	0.5	0	0	0	0	0.5	1	0.5	0.5	0.625	0.625	0.5	0	0.5	0	0	0	0.5	0.5	0.5	0.5	0.5	0	0.5	0.5	0.5	0.5	0.5	1	0	0	0	0
104	Apoptosis	Cyclic	0.00391	40	1	0	0	0.4	0	0	0.8	1	0	1	0.2	0	0.2	0	0	0	0	0	1	0.2	0.2	0.8	0.8	0.2	0	0	0	1	1	1	1	1	0	1	0	0.5	0.5	0.5	0.5	0.6	0	1	0	0	0
105	EB Fate + Upd Production + Proliferation + Apoptosis + Extrusion	Cyclic	0.00391	8	1	0	0	1	0.5	0	1	0	0	1	0	0.5	1	1	1	0	1	0	1	1	1	1	1	1	0.5	0	1	1	1	1	1	1	0	1	0	0.5	0.5	0.5	0.5	1	0	0	0	1	1
106	EB Fate + Upd Production + Proliferation + Apoptosis + Extrusion	Cyclic	0.00391	8	1	0	0	1	0.5	1	1	0	0	0.5	0	0.5	1	1	1	0	1	0	1	1	1	1	1	1	0.5	0	1	0	0	0.5	0.5	0.5	0.5	0.5	0	0.5	0.5	0.5	0.5	1	1	0	0	1	1
107	Apoptosis + Extrusion	Cyclic	0.00391	8	1	0	0	0.875	0.5	1	0.5	0	0	1	0	0.5	0.5	0	0	0	1	0.5	1	0.5	0.5	0.625	0.625	0.5	0	0.5	0	1	1	1	1	1	0	1	0	0.5	0.5	0.5	0.5	0.5	1	0	0	0	1
108	EB Fate + Upd Production + Multilayering + Proliferation + Apoptosis + Extrusion	Cyclic	0.00391	8	0	1	0	1	0.5	1	1	0	1	1	0	0.5	1	1	1	0.5	1	0	0	1	1	1	1	1	0.5	0	1	1	1	1	1	1	0	1	0	0.5	0.5	0.5	0.5	1	1	0	1	1	1
109	EE Fate + Multilayering + Apoptosis	Cyclic	0.00391	56	0	1	0	0.571428571428571	0.5	0	0.571428571428571	1	1	0.785714285714286	0.428571428571429	0.5	1	0	0	1	1	0	0	0.428571428571429	1	0.571428571428571	0.571428571428571	0.428571428571429	0	0	1	0	0	0.5	0.5	0.5	0.5	0.5	0	0.5	0.5	0.5	0.5	1	0	1	1	0	1
110	EB Fate + Multilayering + Proliferation + Apoptosis + Extrusion	Cyclic	0.00391	24	0	1	0	1	0	0	1	1	1	0.5	0	0	1	1	1	0	0	0	1	1	1	1	1	1	1	0	1	0	0	0.5	0.5	0.5	0.5	0.5	0	0.5	0.5	0.5	0.5	1	0	1	1	1	0
111	EB Fate + Upd Production + Multilayering + Proliferation + Apoptosis + Extrusion	Cyclic	0.00391	8	0	1	0	1	0.5	1	1	0	1	1	0	0.5	1	1	1	0	1	0	1	1	1	1	1	1	0.5	0	1	1	1	1	1	1	0	1	0	0.5	0.5	0.5	0.5	1	1	0	1	1	1
112	Multilayering + Apoptosis + Extrusion	Cyclic	0.00391	8	0	1	0	0.875	0.5	1	0.5	0	1	1	0	0.5	1	0	0	0	1	0.5	1	0.5	1	0.5	0.5	0.5	0	0.5	1	1	1	1	1	1	0	1	0	0.5	0.5	0.5	0.5	1	1	0	1	0	1
113	Delta Production + Apoptosis	Cyclic	0.00391	8	1	0	0	0.625	0	1	0.5	0	0	0.75	0	0	0.5	0	0	0	0	0.5	1	0.5	0.5	0.875	0.875	0.5	0	0.5	0	0	0	0.5	0.5	0.5	0.5	0.5	0	0.5	0.5	0.5	0.5	0.5	1	0	0	0	0
114	Delta Production + Apoptosis	Cyclic	0.00391	8	1	0	0	0.625	0	1	0.5	0	0	0.75	0	0	0.5	0	0	0	0	0.5	1	0.5	0.5	0.875	0.875	0.5	0	0.5	0	0	0	0.5	0.5	0.5	0.5	0.5	0	0.5	0.5	0.5	0.5	0.5	1	0	0	0	0
115	Multilayering + Apoptosis + Extrusion	Cyclic	0.00391	8	0	1	0	0.875	0.5	1	0.5	0	1	0.75	0	0.5	1	0	0	0	1	0.5	1	0.5	1	0.5	0.5	0.5	0	0.5	1	0	0	0.5	0.5	0.5	0.5	0.5	0	0.5	0.5	0.5	0.5	1	1	0	1	0	1
116	EB Fate + Upd Production + Proliferation + Apoptosis + Extrusion	Cyclic	0.00391	8	1	0	0	1	0.5	1	1	0	0	1	0	0.5	1	1	1	0.5	1	0	0	1	1	1	1	1	0.5	0	1	1	1	1	1	1	0	1	0	0.5	0.5	0.5	0.5	1	1	0	0	1	1
117	EB Fate + Upd Production + Proliferation + Apoptosis + Extrusion	Cyclic	0.00391	24	1	0	0	1	0.5	1	1	1	0	0.5	0	0.5	1	1	1	0	1	0	1	1	1	1	1	1	0.5	0	1	0	0	0.5	0.5	0.5	0.5	0.5	0	0.5	0.5	0.5	0.5	1	1	1	0	1	1
118	EE Fate + Delta Production + Apoptosis	Cyclic	0.00391	8	1	0	0	0.625	0.5	1	0.5	0	0	1	0	0.5	0.5	0	0	1	1	0.5	0	0.5	0.5	0.875	0.875	0.5	0	0.5	0	1	1	1	1	1	0	1	0	0.5	0.5	0.5	0.5	0.5	1	0	0	0	1
119	EB Fate + Proliferation + Apoptosis + Extrusion	Cyclic	0.00391	24	1	0	0	1	0	1	1	1	0	0.5	0	0	1	1	1	0	0	0	0	1	1	1	1	1	1	0	1	0	0	0.5	0.5	0.5	0.5	0.5	0	0.5	0.5	0.5	0.5	1	1	1	0	1	0
120	EB Fate + Upd Production + Proliferation + Apoptosis + Extrusion	Cyclic	0.00391	8	1	0	0	1	0.5	0	1	0	0	1	0	0.5	1	1	1	0	1	0	1	1	1	1	1	1	0.5	0	1	1	1	1	1	1	0	1	0	0.5	0.5	0.5	0.5	1	0	0	0	1	1
121	Multilayering + Apoptosis + Extrusion	Cyclic	0.00391	8	0	1	0	0.875	0	1	0.5	1	1	1	0.25	0	1	0	0	0	0	0.5	1	0.5	1	0.75	0.75	0.5	0	0.5	1	1	1	1	1	1	0	1	0	0.5	0.5	0.5	0.5	1	1	1	1	0	0
122	EE Fate + Delta Production + Apoptosis	Cyclic	0.00391	8	1	0	0	0	0	0	1	0	0	1	0	0	0	0	0	1	0	0	0	0	0	1	1	0	0	0	0	1	1	1	1	1	0	1	0	0.5	0.5	0.5	0.5	0.5	0	0	0	0	0
123	EB Fate + Multilayering + Proliferation + Apoptosis + Extrusion	Cyclic	0.00391	24	0	1	0	1	0	1	1	0	1	0.5	0	0	1	1	1	0	0	0	1	1	1	1	1	1	1	0	1	0	0	0.5	0.5	0.5	0.5	0.5	0	0.5	0.5	0.5	0.5	1	1	0	1	1	0
124	EB Fate + Proliferation + Apoptosis + Extrusion	Cyclic	0.00391	24	1	0	0	1	0	1	1	1	0	0.5	0	0	1	1	1	0	0	0	1	1	1	1	1	1	1	0	1	0	0	0.5	0.5	0.5	0.5	0.5	0	0.5	0.5	0.5	0.5	1	1	1	0	1	0
125	EB Fate + Upd Production + Multilayering + Proliferation + Apoptosis + Extrusion	Cyclic	0.00391	24	0	1	0	1	0.5	1	1	0	1	0.5	0	0.5	1	1	1	0	1	0	1	1	1	1	1	1	0.5	0	1	0	0	0.5	0.5	0.5	0.5	0.5	0	0.5	0.5	0.5	0.5	1	1	0	1	1	1
126	EB Fate + Upd Production + Multilayering + Proliferation + Apoptosis + Extrusion	Cyclic	0.00391	8	0	1	0	1	0.5	1	1	0	1	0.5	0	0.5	1	1	1	0	1	0	1	1	1	1	1	1	0.5	0	1	0	0	0.5	0.5	0.5	0.5	0.5	0	0.5	0.5	0.5	0.5	1	1	0	1	1	1
127	Apoptosis	Cyclic	0.00391	8	0.75	0.25	0.25	0	0.5	0	1	0	0	1	0	0.5	0.25	0	0	0	1	0	1	0	0.25	0.75	0.75	0	0	0	0.25	0	0	0.5	0.5	0.5	0.5	0.5	0	0.5	0.5	0.5	0.5	0.625	0	0	0	0	1
128	EB Fate + Upd Production + Multilayering + Proliferation + Apoptosis + Extrusion	Cyclic	0.00391	8	0	1	0	1	0.5	1	1	0	1	1	0	0.5	1	1	1	0	1	0	1	1	1	1	1	1	0.5	0	1	1	1	1	1	1	0	1	0	0.5	0.5	0.5	0.5	1	1	0	1	1	1
129	EB Fate + Multilayering + Proliferation + Apoptosis + Extrusion	Cyclic	0.00391	8	0	1	0	1	0	1	1	0	1	0.5	0	0	1	1	1	0	0	0	1	1	1	1	1	1	1	0	1	0	0	0.5	0.5	0.5	0.5	0.5	0	0.5	0.5	0.5	0.5	1	1	0	1	1	0
130	Delta Production + Apoptosis	Cyclic	0.00391	24	1	0	0	0.625	0.5	1	0.5	1	0	0.75	0.125	0.5	0.5	0	0	0	1	0.5	1	0.5	0.5	0.875	0.875	0.5	0	0.5	0	0	0	0.5	0.5	0.5	0.5	0.5	0	0.5	0.5	0.5	0.5	0.5	1	1	0	0	1
131	EE Fate + Apoptosis + Extrusion	Cyclic	0.00391	24	1	0	0	0.875	0.5	1	0.5	0	0	0.75	0	0.5	0.5	0	0	1	1	0.5	0	0.5	0.5	0.625	0.625	0.5	0	0.5	0	0	0	0.5	0.5	0.5	0.5	0.5	0	0.5	0.5	0.5	0.5	0.5	1	0	0	0	1
132	EB Fate + Upd Production + Proliferation + Apoptosis + Extrusion	Cyclic	0.00391	24	1	0	0	1	0.5	1	1	1	0	0.5	0	0.5	1	1	1	0	1	0	1	1	1	1	1	1	0.5	0	1	0	0	0.5	0.5	0.5	0.5	0.5	0	0.5	0.5	0.5	0.5	1	1	1	0	1	1
133	EE Fate + Delta Production + Apoptosis	Cyclic	0.00391	8	1	0	0	0	0.5	0	1	0	0	1	0	0.5	0	0	0	1	1	0	0	0	0	1	1	0	0	0	0	1	1	1	1	1	0	1	0	0.5	0.5	0.5	0.5	0.5	0	0	0	0	1
134	EE Fate + Multilayering + Apoptosis + Extrusion	Cyclic	0.00391	8	0	1	0	0.875	0.5	1	0.5	0	1	1	0	0.5	1	0	0	1	1	0.5	0	0.5	1	0.5	0.5	0.5	0	0.5	1	1	1	1	1	1	0	1	0	0.5	0.5	0.5	0.5	1	1	0	1	0	1
135	Delta Production + Apoptosis	Cyclic	0.00391	8	1	0	0	0	0	0	1	0	0	1	0	0	0	0	0	0	0	0	1	0	0	1	1	0	0	0	0	0	0	0.5	0.5	0.5	0.5	0.5	0	0.5	0.5	0.5	0.5	0.5	0	0	0	0	0
136	Multilayering + Apoptosis + Extrusion	Cyclic	0.00391	24	0	1	0	0.875	0	1	0.5	0	1	0.75	0	0	1	0	0	0	0	0.5	1	0.5	1	0.5	0.5	0.5	0	0.5	1	0	0	0.5	0.5	0.5	0.5	0.5	0	0.5	0.5	0.5	0.5	1	1	0	1	0	0
Average Node Propensities
apcarm	arm	armdecad	cdc	dad	der	dlg	dome	fz	hid	jak	mad	mir	nicd	notch	pros	punt	ral	robo	rolled	snail	socse	state	sty	suh	raf	tcflef	hep	hposal	bsk	puc	ap	yki	wts	inr	chico	dp	akt	foxo	dmyc	egfs	upds	wg	delta	dpp	slit	dref	dilps
0.595855	0.402510000000001	0.00391	0.808349749999999	0.150475	0.800989999999998	0.787367	0.30089	0.402510000000001	0.894373571428571	0.04298925	0.150475	0.822527999999998	0.500150000000001	0.500150000000001	0.06646	0.30095	0.197315	0.902589999999998	0.713103	0.822527999999998	0.850850749999999	0.850850749999999	0.713103	0.427845	0.197315	0.703359999999999	0.703269999999999	0.703269999999999	0.851795	0.851795	0.851795	0.148525	0.851795	0	0.500159999999998	0.500159999999998	0.500159999999998	0.500159999999998	0.853793999999999	0.800989999999998	0.30089	0.402510000000001	0.500150000000001	0.30095	0.902589999999998	0.703269999999999	0
Fixed Nodes States
EGFs	Wg	Upds	Dpp	Delta	Slit	Dref	dilps
0.8	0.4	0.3	0.3	0.5	0.9	0.7	0
[truncated: 3 more columns]
